# Supplementary material for: A nationwide comprehensive genomic profiling and molecular tumor board platform for patients with advanced cancer
Source: NPJ Precis Oncol. 2025 Mar 10;9:66. doi: 10.1038/s41698-025-00858-0 (PMC11893761; doi:10.1038/s41698-025-00858-0)
Supplement: Supplementary file 1 — Suppl Table S4 [file 41698_2025_858_MOESM1_ESM.xlsx]

## Sheet: table_patients_mtb_markers
BALLETT patient ID	Cancer type	Gene or marker	Aberration type	Drug class	Clinical class	Recommendation type - highest priority at patient level	Actionability - at patient level
BALLETT_001	Thyroid carcinoma	CDK4	Amplification	CDK4/6 inhibitors	TIER IID	Clinical Trial Phase I/II	Actionability only by CGP
BALLETT_001	Thyroid carcinoma	EGFR	Amplification	EGFR inhibitors	TIER IID	Clinical Trial Phase I/II	Actionability only by CGP
BALLETT_001	Thyroid carcinoma	MET	Amplification	MET inhibitors	TIER IIC	Clinical Trial Phase I/II	Actionability only by CGP
BALLETT_002	Esophageal carcinoma	KDM6A	Variant	EZH2 inhibtors	TIER IID	Clinical Trial Phase I/II	Actionability only by CGP
BALLETT_002	Esophageal carcinoma	TMB-high		Immunotherapy	TIER IB	Clinical Trial Phase I/II	Actionability only by CGP
BALLETT_003	Esophageal carcinoma	CCNE1	Amplification	CDK2 inhibitors; WEE1 inhibitors	TIER IID	Clinical Trial Phase I/II	Actionability only by CGP
BALLETT_004	Neuroendocrine tumor	CDK6	Amplification	CDK4/6 inhibitors	TIER IID	Clinical Trial Phase I/II	Actionability only by CGP
BALLETT_004	Neuroendocrine tumor	MET	Amplification	MET inhibitors	TIER IIC	Clinical Trial Phase I/II	Actionability only by CGP
BALLETT_004	Neuroendocrine tumor	TMB-high		Immunotherapy	TIER IB	Clinical Trial Phase I/II	Actionability only by CGP
BALLETT_005	Breast carcinoma	CCND1	Amplification	CDK4/6 inhibitors	TIER IID	Clinical Trial Phase I/II	Actionability only by CGP
BALLETT_005	Breast carcinoma	CDH1	Variant	ROS1 inhibitors	TIER IID	Clinical Trial Phase I/II	Actionability only by CGP
BALLETT_005	Breast carcinoma	PTEN	Variant	AKT inhibitor	TIER IA	Clinical Trial Phase I/II	Actionability only by CGP
BALLETT_006	Colorectal carcinoma	EGFR	Amplification	EGFR inhibitors	TIER IID	Clinical Trial Phase I/II	Actionability only by CGP
BALLETT_007	Breast carcinoma	CDK6	Amplification	CDK4/6 inhibitors	TIER IID	Clinical Trial Phase I/II	Actionability only by CGP
BALLETT_007	Breast carcinoma	TP53	Variant	KIF18A inhibitor	TIER IID	Clinical Trial Phase I/II	Actionability only by CGP
BALLETT_008	Brain Glioma	IDH1	Variant	IDH1 inhibitors	TIER IIC	Clinical Trial Phase I/II	Actionability by ComPerMed
BALLETT_008	Brain Glioma	PIK3CA	Variant	PI3K inhibitors	TIER IIC	Clinical Trial Phase I/II	Actionability by ComPerMed
BALLETT_009	Breast carcinoma	ESR1	Variant	SERD	TIER IA	Clinical Trial Phase I/II	Actionability by ComPerMed
BALLETT_009	Breast carcinoma	KRAS	Variant	RAS/RAF/MEK/FAK inhibitors; SOS1 inhibitors; SHP2 inhibitors	TIER IID	Clinical Trial Phase I/II	Actionability by ComPerMed
BALLETT_009	Breast carcinoma	PTEN	Variant	AKT inhibitor	TIER IA	Clinical Trial Phase I/II	Actionability by ComPerMed
BALLETT_010	Lung cancer	CDKN2A	Variant	CDK4/6 inhibitors	TIER IID	Clinical Trial Phase I/II	Actionability by ComPerMed
BALLETT_010	Lung cancer	EGFR	Variant	EGFR inhibitors	TIER IA	Clinical Trial Phase I/II	Actionability by ComPerMed
BALLETT_011	Breast carcinoma	ERBB2	Amplification	HER2 inhibitors	TIER IA	Clinical Trial Phase I/II	Actionability by ComPerMed
BALLETT_011	Breast carcinoma	NRG1	Gene fusion	HER3/HER4 inhibitors	TIER IIC	Clinical Trial Phase I/II	Actionability by ComPerMed
BALLETT_011	Breast carcinoma	PIK3CA	Variant	PI3K inhibitors	TIER IA	Clinical Trial Phase I/II	Actionability by ComPerMed
BALLETT_012	Cholangiocarcinoma	ARID1A	Variant	BET inhibitors; EZH2 inhibitors; PARP inhibitors	TIER IID	Clinical Trial Phase I/II	Actionability only by CGP
BALLETT_012	Cholangiocarcinoma	BRCA2	Variant	PARP inhibitors	TIER IIC	Clinical Trial Phase I/II	Actionability only by CGP
BALLETT_012	Cholangiocarcinoma	KRAS	Variant	RAS/RAF/MEK/FAK inhibitors; SOS1 inhibitors; SHP2 inhibitors	TIER IID	Clinical Trial Phase I/II	Actionability only by CGP
BALLETT_012	Cholangiocarcinoma	MSI-high		Immunotherapy	TIER IA	Clinical Trial Phase I/II	Actionability only by CGP
BALLETT_012	Cholangiocarcinoma	TMB-high		Immunotherapy	TIER IB	Clinical Trial Phase I/II	Actionability only by CGP
BALLETT_013	Lung cancer	KRAS	Variant	RAS/RAF/MEK/FAK inhibitors; SOS1 inhibitors; SHP2 inhibitors	TIER IID	Clinical Trial Phase I/II	Actionability by ComPerMed
BALLETT_014	Neuroendocrine tumor	TMB-high		Immunotherapy	TIER IB	Clinical Trial Phase I/II	Actionability only by CGP
BALLETT_015	Cervical carcinoma	PIK3CA	Variant	PI3K inhibitors	TIER IID	Clinical Trial Phase I/II	Actionability only by CGP
BALLETT_016	Breast carcinoma	PIK3CA	Variant	PI3K inhibitors	TIER IA	Clinical Trial Phase I/II	Actionability by ComPerMed
BALLETT_016	Breast carcinoma	TMB-high		Immunotherapy	TIER IB	Clinical Trial Phase I/II	Actionability by ComPerMed
BALLETT_017	Ovarian carcinoma	ARID1A	Variant	BET inhibitors; EZH2 inhibitors; PARP inhibitors	TIER IID	Clinical Trial Phase I/II	Actionability only by CGP
BALLETT_017	Ovarian carcinoma	ERBB2	Amplification	HER2 inhibitors	TIER IIC	Clinical Trial Phase I/II	Actionability only by CGP
BALLETT_017	Ovarian carcinoma	PIK3CA	Variant	PI3K inhibitors	TIER IID	Clinical Trial Phase I/II	Actionability only by CGP
BALLETT_018	Head and Neck carcinoma	CCND1	Amplification	CDK4/6 inhibitors	TIER IID	Clinical Trial Phase I/II	Actionability only by CGP
BALLETT_018	Head and Neck carcinoma	CDKN2A	Variant	CDK4/6 inhibitors	TIER IID	Clinical Trial Phase I/II	Actionability only by CGP
BALLETT_019	Brain Glioma	NF1	Variant	MEK inhibitors	TIER IID	Off-label Use	Actionability only by CGP
BALLETT_019	Brain Glioma	PTEN	Variant	AKT inhibitor; PI3K inhibitor; AKT/RSK/S6K inhibitor	TIER IIC	Off-label Use	Actionability only by CGP
BALLETT_020	Urothelial Carcinoma	ATR	Variant	PARP inhibitors; ATR inhibitors	TIER IID	Clinical Trial Phase I/II	Actionability only by CGP
BALLETT_020	Urothelial Carcinoma	TMB-high		Immunotherapy	TIER IB	Clinical Trial Phase I/II	Actionability only by CGP
BALLETT_021	Lung cancer	BRAF	Variant	BRAF/MEK inhibitors	TIER IA	Approved therapy (RIZIV)	Actionability only by CGP
BALLETT_021	Lung cancer	PIK3CA	Variant	PI3K inhibitors	TIER IID	Approved therapy (RIZIV)	Actionability only by CGP
BALLETT_021	Lung cancer	TMB-high		Immunotherapy	TIER IB	Approved therapy (RIZIV)	Actionability only by CGP
BALLETT_022	Colorectal carcinoma	CCND1	Amplification	CDK4/6 inhibitors	TIER IID	Clinical Trial Phase I/II	Actionability only by CGP
BALLETT_023	Urothelial Carcinoma	FGFR3	Variant	FGFR inhibitors	TIER IA	Clinical Trial Phase III	Actionability only by CGP
BALLETT_023	Urothelial Carcinoma	RAD51B	Variant	PARP inhibitors	TIER IIC	Clinical Trial Phase III	Actionability only by CGP
BALLETT_024	Thyroid carcinoma	PTEN	Variant	AKT inhibitor; PI3K inhibitor; AKT/RSK/S6K inhibitor	TIER IIC	Clinical Trial Phase I/II	Actionability only by CGP
BALLETT_025	Breast carcinoma	AKT1	Variant	AKT inhibitor	TIER IA	Clinical Trial Phase I/II	Actionability by ComPerMed
BALLETT_025	Breast carcinoma	CCND1	Amplification	CDK4/6 inhibitors	TIER IID	Clinical Trial Phase I/II	Actionability by ComPerMed
BALLETT_025	Breast carcinoma	ESR1	Variant	SERD	TIER IA	Clinical Trial Phase I/II	Actionability by ComPerMed
BALLETT_026	Cervical carcinoma	FBXW7	Variant	mTOR inhibitors	TIER IID	Medical Need Program	Actionability only by CGP
BALLETT_026	Cervical carcinoma	PIK3CA	Variant	PI3K inhibitors	TIER IIC	Medical Need Program	Actionability only by CGP
BALLETT_026	Cervical carcinoma	TMB-high		Immunotherapy	TIER IB	Medical Need Program	Actionability only by CGP
BALLETT_027	Urothelial Carcinoma	ARID1A	Variant	BET inhibitors; EZH2 inhibitors; PARP inhibitors	TIER IID	Clinical Trial Phase I/II	Actionability only by CGP
BALLETT_027	Urothelial Carcinoma	ERBB2	Variant	HER2 inhibitors	TIER IIC	Clinical Trial Phase I/II	Actionability only by CGP
BALLETT_027	Urothelial Carcinoma	TMB-high		Immunotherapy	TIER IB	Clinical Trial Phase I/II	Actionability only by CGP
BALLETT_028	Brain Glioma	CDK6	Amplification	CDK4/6 inhibitors	TIER IID	Clinical Trial Phase I/II	Actionability by ComPerMed
BALLETT_028	Brain Glioma	IDH1	Variant	IDH1 inhibitors	TIER IIC	Clinical Trial Phase I/II	Actionability by ComPerMed
BALLETT_028	Brain Glioma	MET	Gene fusion	MET inhibitors	TIER IIC	Clinical Trial Phase I/II	Actionability by ComPerMed
BALLETT_029	Skin cancer	BRAF	Variant	BRAF/MEK inhibitors	TIER IA	Approved therapy (RIZIV)	Actionability by ComPerMed
BALLETT_029	Skin cancer	TSC1	Variant	mTOR inhibitors	TIER IIC	Approved therapy (RIZIV)	Actionability by ComPerMed
BALLETT_030	Breast carcinoma	CDK6	Amplification	CDK4/6 inhibitors	TIER IID	Clinical Trial Phase I/II	Actionability only by CGP
BALLETT_030	Breast carcinoma	MET	Amplification	MET inhibitors	TIER IIC	Clinical Trial Phase I/II	Actionability only by CGP
BALLETT_030	Breast carcinoma	TMB-high		Immunotherapy	TIER IB	Clinical Trial Phase I/II	Actionability only by CGP
BALLETT_030	Breast carcinoma	TP53	Variant	KIF18A inhibitor	TIER IID	Clinical Trial Phase I/II	Actionability only by CGP
BALLETT_031	Mesothelioma	NF2	Variant	TEAD inhibitors	TIER IID	Clinical Trial Phase I/II	Actionability only by CGP
BALLETT_032	Sarcoma	ATRX	Variant	PARP inhibitors	TIER IID	Clinical Trial Phase I/II	Actionability only by CGP
BALLETT_032	Sarcoma	MDM2	Amplification	MDM2 Inhibitors	TIER IIC	Clinical Trial Phase I/II	Actionability only by CGP
BALLETT_033	Cervical carcinoma	TMB-high		Immunotherapy	TIER IB	Approved therapy (RIZIV)	Actionability only by CGP
BALLETT_034	Cholangiocarcinoma	FGFR3	Amplification	FGFR inhibitors	TIER IID	Off-label Use	Actionability only by CGP
BALLETT_035	Uveal Melanoma	BAP1	Variant	PARP inhibitors	TIER IID	Clinical Trial Phase I/II	Actionability only by CGP
BALLETT_036	Colorectal carcinoma	ATM	Variant	PARP inhibitors	TIER IIC	Clinical Trial Phase I/II	Actionability by ComPerMed
BALLETT_036	Colorectal carcinoma	KRAS	Variant	Anti-EGFR moAb resist	TIER IA	Clinical Trial Phase I/II	Actionability by ComPerMed
BALLETT_037	Pancreas cancer	NRAS	Variant	MEK inhibitors; RAF inhibitors	TIER IID	Clinical Trial Phase I/II	Actionability only by CGP
BALLETT_038	Colorectal carcinoma	TSC2	Variant	mTOR inhibitors	TIER IIC	Off-label Use	Actionability only by CGP
BALLETT_039	Lung cancer	KRAS	Variant	RAS/RAF/MEK/FAK inhibitors; SOS1 inhibitors; SHP2 inhibitors	TIER IID	Clinical Trial Phase I/II	Actionability by ComPerMed
BALLETT_039	Lung cancer	TMB-high		Immunotherapy	TIER IB	Clinical Trial Phase I/II	Actionability by ComPerMed
BALLETT_040	Cholangiocarcinoma	BAP1	Variant	PARP inhibitors	TIER IID	Clinical Trial Phase I/II	Actionability only by CGP
BALLETT_041	Cholangiocarcinoma	ATM	Variant	PARP inhibitors	TIER IIC	Clinical Trial Phase I/II	Actionability only by CGP
BALLETT_041	Cholangiocarcinoma	ERBB2	Amplification	HER2 inhibitors	TIER IIC	Clinical Trial Phase I/II	Actionability only by CGP
BALLETT_041	Cholangiocarcinoma	MDM2	Amplification	MDM2 Inhibitors	TIER IID	Clinical Trial Phase I/II	Actionability only by CGP
BALLETT_042	Urothelial Carcinoma	RAD50	Variant	PARP inhibitors	TIER IID	Clinical Trial Phase I/II	Actionability only by CGP
BALLETT_043	Head and Neck carcinoma	CDKN2A	Variant	CDK4/6 inhibitors	TIER IID	Clinical Trial Phase I/II	Actionability only by CGP
BALLETT_044	Skin cancer	BRAF	Variant	BRAF/MEK inhibitors	TIER IA	Clinical Trial Phase I/II	Actionability only by CGP
BALLETT_044	Skin cancer	KIT	Variant	TKI imatinib a.o.	TIER IIC	Clinical Trial Phase I/II	Actionability only by CGP
BALLETT_045	Breast carcinoma	CCND1	Amplification	CDK4/6 inhibitors	TIER IID	Approved therapy (RIZIV)	Actionability by ComPerMed
BALLETT_045	Breast carcinoma	ESR1	Variant	SERD	TIER IA	Approved therapy (RIZIV)	Actionability by ComPerMed
BALLETT_045	Breast carcinoma	FGFR1	Amplification	FGFR inhibitors	TIER IID	Approved therapy (RIZIV)	Actionability by ComPerMed
BALLETT_045	Breast carcinoma	TMB-high		Immunotherapy	TIER IB	Approved therapy (RIZIV)	Actionability by ComPerMed
BALLETT_046	Colorectal carcinoma	KRAS	Variant	Anti-EGFR moAb resist	TIER IA	Clinical Trial Phase I/II	Actionability by ComPerMed
BALLETT_047	Colorectal carcinoma	BRAF	Variant	BRAF/EGFR/(MEK) inhibitors	TIER IA	Clinical Trial Phase I/II	Actionability by ComPerMed
BALLETT_048	Breast carcinoma	CDH1	Variant	ROS1 inhibitors	TIER IID	Clinical Trial Phase I/II	Actionability only by CGP
BALLETT_048	Breast carcinoma	ERBB2	Variant	HER2 inhibitors	TIER IIC	Clinical Trial Phase I/II	Actionability only by CGP
BALLETT_048	Breast carcinoma	PTEN	Variant	AKT inhibitor	TIER IA	Clinical Trial Phase I/II	Actionability only by CGP
BALLETT_049	Cholangiocarcinoma	BRCA1	Variant	PARP inhibitors	TIER IIC	Off-label Use	Actionability only by CGP
BALLETT_050	Colorectal carcinoma	BRAF	Variant	BRAF/EGFR/(MEK) inhibitors	TIER IA	Clinical Trial Phase III	Actionability by ComPerMed
BALLETT_051	GIST	CCNE1	Amplification	CDK2 inhibitors; WEE1 inhibitors	TIER IID	Clinical Trial Phase I/II	Actionability only by CGP
BALLETT_052	Prostate carcinoma	PIK3CA	Variant	PI3K inhibitors	TIER IIC	Medical Need Program	Actionability only by CGP
BALLETT_053	Colorectal carcinoma	KRAS	Variant	Anti-EGFR moAb resist	TIER IA	Clinical Trial Phase I/II	Actionability by ComPerMed
BALLETT_053	Colorectal carcinoma	PTEN	Variant	AKT inhibitor; PI3K inhibitor; AKT/RSK/S6K inhibitor	TIER IIC	Clinical Trial Phase I/II	Actionability by ComPerMed
BALLETT_053	Colorectal carcinoma	TMB-high		Immunotherapy	TIER IB	Clinical Trial Phase I/II	Actionability by ComPerMed
BALLETT_054	Skin cancer	ATM	Variant	PARP inhibitors	TIER IIC	Clinical Trial Phase I/II	Actionability by ComPerMed
BALLETT_054	Skin cancer	NRAS	Variant	MEK inhibitors; RAF inhibitors	TIER IB	Clinical Trial Phase I/II	Actionability by ComPerMed
BALLETT_054	Skin cancer	TMB-high		Immunotherapy	TIER IB	Clinical Trial Phase I/II	Actionability by ComPerMed
BALLETT_055	Cholangiocarcinoma	BRIP1	Variant	PARP inhibitors	TIER IIC	Clinical Trial Phase I/II	Actionability only by CGP
BALLETT_055	Cholangiocarcinoma	KRAS	Variant	RAS/RAF/MEK/FAK inhibitors; SOS1 inhibitors; SHP2 inhibitors	TIER IID	Clinical Trial Phase I/II	Actionability only by CGP
BALLETT_055	Cholangiocarcinoma	TMB-high		Immunotherapy	TIER IB	Clinical Trial Phase I/II	Actionability only by CGP
BALLETT_056	Esophageal carcinoma	ATRX	Variant	PARP inhibitors	TIER IID	Clinical Trial Phase I/II	Actionability only by CGP
BALLETT_056	Esophageal carcinoma	PIK3CA	Variant	PI3K inhibitors	TIER IIC	Clinical Trial Phase I/II	Actionability only by CGP
BALLETT_057	Gastric carcinoma	ERBB3	Variant	HER inhibitors	TIER IID	Clinical Trial Phase I/II	Actionability only by CGP
BALLETT_057	Gastric carcinoma	TMB-high		Immunotherapy	TIER IB	Clinical Trial Phase I/II	Actionability only by CGP
BALLETT_058	Lung cancer	TMB-high		Immunotherapy	TIER IB	Clinical Trial Phase I/II	Actionability only by CGP
BALLETT_059	Colorectal carcinoma	MYC	Amplification	MYC inhibitors	TIER IID	Clinical Trial Phase I/II	Actionability only by CGP
BALLETT_060	Esophageal carcinoma	EGFR	Amplification	EGFR inhibitors	TIER IID	Off-label Use	Actionability only by CGP
BALLETT_060	Esophageal carcinoma	MYC	Amplification	MYC inhibitors	TIER IID	Off-label Use	Actionability only by CGP
BALLETT_060	Esophageal carcinoma	TMB-high		Immunotherapy	TIER IB	Off-label Use	Actionability only by CGP
BALLETT_061	Skin cancer	CCND1	Amplification	CDK4/6 inhibitors	TIER IID	Approved therapy (RIZIV)	Actionability only by CGP
BALLETT_061	Skin cancer	TMB-high		Immunotherapy	TIER IB	Approved therapy (RIZIV)	Actionability only by CGP
BALLETT_062	Brain Glioma	CDK4	Amplification	CDK4/6 inhibitors	TIER IID	Clinical Trial Phase I/II	Actionability only by CGP
BALLETT_062	Brain Glioma	EGFR	Amplification	EGFR inhibitors	TIER IID	Clinical Trial Phase I/II	Actionability only by CGP
BALLETT_062	Brain Glioma	MDM2	Amplification	MDM2 Inhibitors	TIER IID	Clinical Trial Phase I/II	Actionability only by CGP
BALLETT_063	Cholangiocarcinoma	ARID1A	Variant	BET inhibitors; EZH2 inhibitors; PARP inhibitors	TIER IID	Clinical Trial Phase I/II	Actionability only by CGP
BALLETT_063	Cholangiocarcinoma	KRAS	Variant	RAS/RAF/MEK/FAK inhibitors; SOS1 inhibitors; SHP2 inhibitors	TIER IID	Clinical Trial Phase I/II	Actionability only by CGP
BALLETT_064	Skin cancer	ALK	Gene fusion	ALK inhibitor	TIER IIC	Clinical Trial Phase I/II	Actionability only by CGP
BALLETT_064	Skin cancer	ATM	Variant	PARP inhibitors	TIER IIC	Clinical Trial Phase I/II	Actionability only by CGP
BALLETT_064	Skin cancer	CCND1	Amplification	CDK4/6 inhibitors	TIER IID	Clinical Trial Phase I/II	Actionability only by CGP
BALLETT_065	Breast carcinoma	TP53	Variant	KIF18A inhibitor	TIER IID	Clinical Trial Phase I/II	Actionability only by CGP
BALLETT_066	Colorectal carcinoma	KRAS	Variant	Anti-EGFR moAb resist	TIER IA	Clinical Trial Phase I/II	Actionability by ComPerMed
BALLETT_067	Thymoma	CHEK2	Variant	PARP inhibitors	TIER IIC	Off-label Use	Actionability only by CGP
BALLETT_067	Thymoma	MSI-high		Immunotherapy	TIER IA	Off-label Use	Actionability only by CGP
BALLETT_067	Thymoma	TMB-high		Immunotherapy	TIER IB	Off-label Use	Actionability only by CGP
BALLETT_068	Cholangiocarcinoma	ARID1A	Variant	BET inhibitors; EZH2 inhibitors; PARP inhibitors	TIER IID	Clinical Trial Phase I/II	Actionability only by CGP
BALLETT_068	Cholangiocarcinoma	CHEK2	Variant	PARP inhibitors	TIER IIC	Clinical Trial Phase I/II	Actionability only by CGP
BALLETT_068	Cholangiocarcinoma	RET	Variant	RET inhibitors	TIER IIC	Clinical Trial Phase I/II	Actionability only by CGP
BALLETT_069	Skin cancer	CCND1	Amplification	CDK4/6 inhibitors	TIER IID	Off-label Use	Actionability only by CGP
BALLETT_069	Skin cancer	KIT	Variant	TKI imatinib a.o.	TIER IIC	Off-label Use	Actionability only by CGP
BALLETT_069	Skin cancer	KIT	Amplification	TKI imatinib a.o.	TIER IIC	Off-label Use	Actionability only by CGP
BALLETT_071	Cholangiocarcinoma	BRAF	Variant	BRAF inhibitors	TIER IID	Clinical Trial Phase I/II	Actionability only by CGP
BALLETT_072	Sarcoma	CDK4	Amplification	CDK4/6 inhibitors	TIER IID	Clinical Trial Phase I/II	Actionability only by CGP
BALLETT_072	Sarcoma	MDM2	Amplification	MDM2 Inhibitors	TIER IIC	Clinical Trial Phase I/II	Actionability only by CGP
BALLETT_073	Neuroendocrine tumor	CCND1	Amplification	CDK4/6 inhibitors	TIER IID	Approved therapy (RIZIV)	Actionability only by CGP
BALLETT_074	Lung cancer	EGFR	Variant	EGFR inhibitors	TIER IA	Approved therapy (RIZIV)	Actionability by ComPerMed
BALLETT_075	Anal cancer - squamous	ARID1A	Variant	BET inhibitors; EZH2 inhibitors; PARP inhibitors	TIER IID	Clinical Trial Phase I/II	Actionability only by CGP
BALLETT_075	Anal cancer - squamous	PIK3CA	Variant	PI3K inhibitors	TIER IIC	Clinical Trial Phase I/II	Actionability only by CGP
BALLETT_076	Sarcoma	GEN1	Variant	PARP inhibitors	TIER IID	Clinical Trial Phase I/II	Actionability only by CGP
BALLETT_077	Skin cancer	FANCL	Variant	PARP inhibitors	TIER IIC	Clinical Trial Phase I/II	Actionability by ComPerMed
BALLETT_077	Skin cancer	NRAS	Variant	MEK inhibitors; RAF inhibitors	TIER IB	Clinical Trial Phase I/II	Actionability by ComPerMed
BALLETT_077	Skin cancer	RAD54L	Variant	PARP inhibitors	TIER IID	Clinical Trial Phase I/II	Actionability by ComPerMed
BALLETT_077	Skin cancer	TMB-high		Immunotherapy	TIER IB	Clinical Trial Phase I/II	Actionability by ComPerMed
BALLETT_078	Colorectal carcinoma	EGFR	Amplification	EGFR inhibitors	TIER IID	Clinical Trial Phase I/II	Actionability only by CGP
BALLETT_078	Colorectal carcinoma	PIK3CA	Variant	PI3K inhibitors	TIER IIC	Clinical Trial Phase I/II	Actionability only by CGP
BALLETT_079	Head and Neck carcinoma	MAP2K1	Variant	MEK inhibitors	TIER IID	Clinical Trial Phase I/II	Actionability only by CGP
BALLETT_079	Head and Neck carcinoma	PTEN	Variant	AKT inhibitor; PI3K inhibitor; AKT/RSK/S6K inhibitor	TIER IIC	Clinical Trial Phase I/II	Actionability only by CGP
BALLETT_080	Skin cancer	BRAF	Variant	BRAF/MEK inhibitors	TIER IA	Approved therapy (RIZIV)	Actionability by ComPerMed
BALLETT_080	Skin cancer	CDK4	Amplification	CDK4/6 inhibitors	TIER IID	Approved therapy (RIZIV)	Actionability by ComPerMed
BALLETT_080	Skin cancer	MDM2	Amplification	MDM2 Inhibitors	TIER IID	Approved therapy (RIZIV)	Actionability by ComPerMed
BALLETT_081	Pancreas cancer	KRAS	Variant	RAS/RAF/MEK/FAK inhibitors; SOS1 inhibitors; SHP2 inhibitors	TIER IID	Clinical Trial Phase I/II	Actionability by ComPerMed
BALLETT_082	Colorectal carcinoma	IDH1	Variant	IDH1 inhibitors	TIER IIC	Clinical Trial Phase I/II	Actionability by ComPerMed
BALLETT_082	Colorectal carcinoma	KRAS	Variant	Anti-EGFR moAb resist	TIER IA	Clinical Trial Phase I/II	Actionability by ComPerMed
BALLETT_082	Colorectal carcinoma	MDM2	Amplification	MDM2 Inhibitors	TIER IID	Clinical Trial Phase I/II	Actionability by ComPerMed
BALLETT_083	Head and Neck carcinoma	BRCA1	Variant	PARP inhibitors	TIER IIC	Clinical Trial Phase I/II	Actionability only by CGP
BALLETT_083	Head and Neck carcinoma	ERBB2	Amplification	HER2 inhibitors	TIER IIC	Clinical Trial Phase I/II	Actionability only by CGP
BALLETT_083	Head and Neck carcinoma	PIK3CA	Variant	PI3K inhibitors	TIER IIC	Clinical Trial Phase I/II	Actionability only by CGP
BALLETT_084	GIST	CDKN2A	Variant	CDK4/6 inhibitors	TIER IID	Clinical Trial Phase I/II	Actionability by ComPerMed
BALLETT_084	GIST	KIT	Variant	TKI imatinib a.o.	TIER IA	Clinical Trial Phase I/II	Actionability by ComPerMed
BALLETT_085	Lung cancer	NTRK2	Gene fusion	TRK inhibitors	TIER IA	Approved therapy (RIZIV)	Actionability by ComPerMed
BALLETT_086	Thyroid carcinoma	KRAS	Variant	RAS/RAF/MEK/FAK inhibitors; SOS1 inhibitors; SHP2 inhibitors	TIER IID	Clinical Trial Phase I/II	Actionability by ComPerMed
BALLETT_086	Thyroid carcinoma	TMB-high		Immunotherapy	TIER IB	Clinical Trial Phase I/II	Actionability by ComPerMed
BALLETT_087	Breast carcinoma	CCND1	Amplification	CDK4/6 inhibitors	TIER IID	Clinical Trial Phase I/II	Actionability only by CGP
BALLETT_087	Breast carcinoma	FGFR1	Amplification	FGFR inhibitors	TIER IID	Clinical Trial Phase I/II	Actionability only by CGP
BALLETT_088	Brain Glioma	ATRX	Variant	PARP inhibitors	TIER IID	Clinical Trial Phase I/II	Actionability only by CGP
BALLETT_089	Pancreas cancer	BRCA2	Variant	PARP inhibitors	TIER IB	Approved therapy (RIZIV)	Actionability by ComPerMed
BALLETT_089	Pancreas cancer	KRAS	Variant	RAS/RAF/MEK/FAK inhibitors; SOS1 inhibitors; SHP2 inhibitors	TIER IID	Approved therapy (RIZIV)	Actionability by ComPerMed
BALLETT_090	Cholangiocarcinoma	NRAS	Variant	MEK inhibitors; RAF inhibitors	TIER IID	Clinical Trial Phase I/II	Actionability only by CGP
BALLETT_091	Lung cancer	TMB-high		Immunotherapy	TIER IB	Clinical Trial Phase I/II	Actionability only by CGP
BALLETT_091	Lung cancer	TSC1	Variant	mTOR inhibitors	TIER IIC	Clinical Trial Phase I/II	Actionability only by CGP
BALLETT_092	Breast carcinoma	BRCA1	Variant	PARP inhibitors	TIER IA	Clinical Trial Phase I/II	Actionability only by CGP
BALLETT_093	Skin cancer	CDKN2A	Variant	CDK4/6 inhibitors	TIER IID	Clinical Trial Phase I/II	Actionability by ComPerMed
BALLETT_093	Skin cancer	NRAS	Variant	MEK inhibitors; RAF inhibitors	TIER IB	Clinical Trial Phase I/II	Actionability by ComPerMed
BALLETT_093	Skin cancer	PTEN	Variant	AKT inhibitor; PI3K inhibitor; AKT/RSK/S6K inhibitor	TIER IIC	Clinical Trial Phase I/II	Actionability by ComPerMed
BALLETT_093	Skin cancer	TMB-high		Immunotherapy	TIER IB	Clinical Trial Phase I/II	Actionability by ComPerMed
BALLETT_094	Cervical carcinoma	AKT1	Variant	AKT inhibitors	TIER IIC	Clinical Trial Phase I/II	Actionability only by CGP
BALLETT_094	Cervical carcinoma	FGFR3	Variant	FGFR inhibitors	TIER IIC	Clinical Trial Phase I/II	Actionability only by CGP
BALLETT_094	Cervical carcinoma	TMB-high		Immunotherapy	TIER IB	Clinical Trial Phase I/II	Actionability only by CGP
BALLETT_095	Urothelial Carcinoma	FGFR3	Variant	FGFR inhibitors	TIER IA	Approved therapy (RIZIV)	Actionability only by CGP
BALLETT_096	Lung cancer	EGFR	Variant	EGFR inhibitors	TIER IA	Approved therapy (RIZIV)	Actionability by ComPerMed
BALLETT_096	Lung cancer	EGFR	Amplification	EGFR inhibitors	TIER IID	Approved therapy (RIZIV)	Actionability by ComPerMed
BALLETT_096	Lung cancer	NBN	Variant	PARP inhibitors	TIER IIC	Approved therapy (RIZIV)	Actionability by ComPerMed
BALLETT_097	Head and Neck carcinoma	BAP1	Variant	PARP inhibitors	TIER IID	Clinical Trial Phase I/II	Actionability only by CGP
BALLETT_097	Head and Neck carcinoma	CDK12	Variant	PARP inhibitors	TIER IIC	Clinical Trial Phase I/II	Actionability only by CGP
BALLETT_097	Head and Neck carcinoma	CDKN2A	Variant	CDK4/6 inhibitors	TIER IID	Clinical Trial Phase I/II	Actionability only by CGP
BALLETT_097	Head and Neck carcinoma	FGFR1	Amplification	FGFR inhibitors	TIER IID	Clinical Trial Phase I/II	Actionability only by CGP
BALLETT_098	Head and Neck carcinoma	FGFR3	Variant	FGFR inhibitors	TIER IIC	Approved therapy (RIZIV)	Actionability only by CGP
BALLETT_098	Head and Neck carcinoma	PIK3CA	Variant	PI3K inhibitors	TIER IIC	Approved therapy (RIZIV)	Actionability only by CGP
BALLETT_098	Head and Neck carcinoma	TMB-high		Immunotherapy	TIER IB	Approved therapy (RIZIV)	Actionability only by CGP
BALLETT_099	Vulva Carcinoma	BRIP1	Variant	PARP inhibitors	TIER IIC	Clinical Trial Phase I/II	Actionability only by CGP
BALLETT_099	Vulva Carcinoma	TMB-high		Immunotherapy	TIER IB	Clinical Trial Phase I/II	Actionability only by CGP
BALLETT_100	Breast carcinoma	AKT1	Variant	AKT inhibitors	TIER IA	Clinical Trial Phase I/II	Actionability by ComPerMed
BALLETT_100	Breast carcinoma	ESR1	Variant	SERD	TIER IA	Clinical Trial Phase I/II	Actionability by ComPerMed
BALLETT_101	Colorectal carcinoma	BRCA1	Variant	PARP inhibitors	TIER IIC	Clinical Trial Phase I/II	Actionability only by CGP
BALLETT_101	Colorectal carcinoma	TMB-high		Immunotherapy	TIER IB	Clinical Trial Phase I/II	Actionability only by CGP
BALLETT_102	Cholangiocarcinoma	BRAF	Variant	BRAF inhibitors	TIER IID	Clinical Trial Phase I/II	Actionability only by CGP
BALLETT_102	Cholangiocarcinoma	FANCC	Variant	PARP inhibitors	TIER IIC	Clinical Trial Phase I/II	Actionability only by CGP
BALLETT_103	Liver hepatocellular carcinoma	PIK3CA	Variant	PI3K inhibitors	TIER IID	Clinical Trial Phase I/II	Actionability only by CGP
BALLETT_104	Esophageal carcinoma	MDM2	Amplification	MDM2 Inhibitors	TIER IID	Clinical Trial Phase I/II	Actionability only by CGP
BALLETT_104	Esophageal carcinoma	MET	Amplification	MET inhibitors	TIER IIC	Clinical Trial Phase I/II	Actionability only by CGP
BALLETT_104	Esophageal carcinoma	PIK3CA	Variant	PI3K inhibitors	TIER IIC	Clinical Trial Phase I/II	Actionability only by CGP
BALLETT_105	Cervical carcinoma	ERBB2	Amplification	HER2 inhibitors	TIER IIC	Clinical Trial Phase I/II	Actionability only by CGP
BALLETT_106	Prostate carcinoma	BRAF	Gene fusion	BRAF inhibitors	TIER IID	Clinical Trial Phase I/II	Actionability only by CGP
BALLETT_107	CUP	ATRX	Variant	PARP inhibitors	TIER IID	Clinical Trial Phase I/II	Actionability only by CGP
BALLETT_107	CUP	TMB-high		Immunotherapy	TIER IB	Clinical Trial Phase I/II	Actionability only by CGP
BALLETT_108	Lung cancer	SMARCA4	Variant	CDK4/6 inhibitors; EZH2 inhibitors	TIER IID	Approved therapy (RIZIV)	Actionability only by CGP
BALLETT_108	Lung cancer	TMB-high		Immunotherapy	TIER IB	Approved therapy (RIZIV)	Actionability only by CGP
BALLETT_109	Colorectal carcinoma	IDH1	Variant	IDH1 inhibitors	TIER IIC	Clinical Trial Phase I/II	Actionability only by CGP
BALLETT_110	Pancreas cancer	CDKN2A	Variant	CDK4/6 inhibitors	TIER IID	Clinical Trial Phase I/II	Actionability by ComPerMed
BALLETT_110	Pancreas cancer	KRAS	Variant	RAS/RAF/MEK/FAK inhibitors; SOS1 inhibitors; SHP2 inhibitors	TIER IID	Clinical Trial Phase I/II	Actionability by ComPerMed
BALLETT_111	Colorectal carcinoma	KRAS	Variant	Anti-EGFR moAb resist	TIER IA	Clinical Trial Phase I/II	Actionability by ComPerMed
BALLETT_112	Kidney cancer	PIK3CA	Variant	PI3K inhibitors	TIER IIC	Clinical Trial Phase I/II	Actionability only by CGP
BALLETT_113	Sarcoma	CDK4	Amplification	CDK4/6 inhibitors	TIER IID	Clinical Trial Phase I/II	Actionability only by CGP
BALLETT_113	Sarcoma	MDM2	Amplification	MDM2 Inhibitors	TIER IIC	Clinical Trial Phase I/II	Actionability only by CGP
BALLETT_114	Skin cancer	BRAF	Variant	BRAF/MEK inhibitors	TIER IA	Clinical Trial Phase I/II	Actionability by ComPerMed
BALLETT_115	CUP	SMARCA4	Variant	CDK4/6 inhibitors; EZH2 inhibitors	TIER IID	Clinical Trial Phase I/II	Actionability only by CGP
BALLETT_116	Breast carcinoma	CDH1	Variant	ROS1 inhibitors	TIER IID	Clinical Trial Phase I/II	Actionability by ComPerMed
BALLETT_116	Breast carcinoma	PIK3CA	Variant	PI3K inhibitors	TIER IB	Clinical Trial Phase I/II	Actionability by ComPerMed
BALLETT_117	Pancreas cancer	KRAS	Variant	RAS/RAF/MEK/FAK inhibitors; SOS1 inhibitors; SHP2 inhibitors	TIER IID	Clinical Trial Phase I/II	Actionability by ComPerMed
BALLETT_118	Cervical carcinoma	BAP1	Variant	PARP inhibitors	TIER IID	Approved therapy (RIZIV)	Actionability only by CGP
BALLETT_118	Cervical carcinoma	FBXW7	Variant	mTOR inhibitors	TIER IID	Approved therapy (RIZIV)	Actionability only by CGP
BALLETT_118	Cervical carcinoma	TMB-high		Immunotherapy	TIER IB	Approved therapy (RIZIV)	Actionability only by CGP
BALLETT_119	Mesothelioma	BAP1	Variant	PARP inhibitors	TIER IID	Clinical Trial Phase I/II	Actionability only by CGP
BALLETT_120	Breast carcinoma	BRCA2	Variant	PARP inhibitors	TIER IIC	Approved therapy (RIZIV)	Actionability only by CGP
BALLETT_120	Breast carcinoma	MYC	Amplification	MYC inhibitors	TIER IID	Approved therapy (RIZIV)	Actionability only by CGP
BALLETT_121	GIST	SMARCA4	Variant	CDK4/6 inhibitors; EZH2 inhibitors	TIER IID	Clinical Trial Phase I/II	Actionability only by CGP
BALLETT_121	GIST	TMB-high		Immunotherapy	TIER IB	Clinical Trial Phase I/II	Actionability only by CGP
BALLETT_122	Breast carcinoma	ERBB2	Amplification	HER2 inhibitors	TIER IA	Medical Need Program	Actionability only by CGP
BALLETT_123	Breast carcinoma	ERBB2	Variant	HER2 inhibitors	TIER IIC	Clinical Trial Phase I/II	Actionability only by CGP
BALLETT_124	Cholangiocarcinoma	ATM	Variant	PARP inhibitors	TIER IIC	Clinical Trial Phase I/II	Actionability only by CGP
BALLETT_124	Cholangiocarcinoma	MDM2	Amplification	MDM2 Inhibitors	TIER IID	Clinical Trial Phase I/II	Actionability only by CGP
BALLETT_125	Head and Neck carcinoma	EGFR	Amplification	EGFR inhibitors	TIER IID	Clinical Trial Phase I/II	Actionability only by CGP
BALLETT_126	Breast carcinoma	CHEK2	Variant	PARP inhibitors	TIER IIC	Clinical Trial Phase I/II	Actionability only by CGP
BALLETT_127	Lung cancer	EGFR	Variant	EGFR inhibitors	TIER IA	Clinical Trial Phase I/II	Actionability by ComPerMed
BALLETT_127	Lung cancer	EGFR	Amplification	EGFR inhibitors	TIER IID	Clinical Trial Phase I/II	Actionability by ComPerMed
BALLETT_127	Lung cancer	MET	Amplification	MET inhibitors	TIER IB	Clinical Trial Phase I/II	Actionability by ComPerMed
BALLETT_128	Ovarian carcinoma	TP53	Variant	KIF18A inhibitor	TIER IID	Clinical Trial Phase I/II	Actionability only by CGP
BALLETT_129	Lung cancer	KRAS	Variant	KRAS G12C inhibitors	TIER IA	Clinical Trial Phase I/II	Actionability by ComPerMed
BALLETT_129	Lung cancer	TMB-high		Immunotherapy	TIER IB	Clinical Trial Phase I/II	Actionability by ComPerMed
BALLETT_130	Penile cancer	PIK3CA	Variant	PI3K inhibitors	TIER IIC	Off-label Use	Actionability only by CGP
BALLETT_131	Sarcoma	RAD51C	Variant	PARP inhibitors	TIER IIC	Clinical Trial Phase I/II	Actionability only by CGP
BALLETT_132	Neuroendocrine tumor	CCNE1	Amplification	CDK2 inhibitors; WEE1 inhibitors	TIER IID	Clinical Trial Phase I/II	Actionability only by CGP
BALLETT_132	Neuroendocrine tumor	CDK6	Amplification	CDK4/6 inhibitors	TIER IID	Clinical Trial Phase I/II	Actionability only by CGP
BALLETT_133	Sarcoma	AKT1	Variant	AKT inhibitor	TIER IIC	Clinical Trial Phase I/II	Actionability only by CGP
BALLETT_133	Sarcoma	KRAS	Variant	RAS/RAF/MEK/FAK inhibitors; SOS1 inhibitors; SHP2 inhibitors	TIER IID	Clinical Trial Phase I/II	Actionability only by CGP
BALLETT_133	Sarcoma	PIK3CA	Variant	PI3K inhibitors	TIER IID	Clinical Trial Phase I/II	Actionability only by CGP
BALLETT_134	Breast carcinoma	FGFR1	Amplification	FGFR inhibitors	TIER IID	Clinical Trial Phase I/II	Actionability only by CGP
BALLETT_134	Breast carcinoma	PTEN	Variant	AKT inhibitor	TIER IA	Clinical Trial Phase I/II	Actionability only by CGP
BALLETT_135	Ovarian carcinoma	BRIP1	Variant	PARP inhibitors	TIER IIC	Approved therapy (RIZIV)	Actionability only by CGP
BALLETT_135	Ovarian carcinoma	HRD positive		PARP inhibitors	TIER IA	Approved therapy (RIZIV)	Actionability only by CGP
BALLETT_135	Ovarian carcinoma	PARP1	Variant	PARP inhibitors	TIER IIC	Approved therapy (RIZIV)	Actionability only by CGP
BALLETT_136	Thyroid carcinoma	TMB-high		Immunotherapy	TIER IB	Clinical Trial Phase I/II	Actionability only by CGP
BALLETT_137	Uterus cancer	ERBB2	Amplification	HER2 inhibitors	TIER IIC	Clinical Trial Phase I/II	Actionability only by CGP
BALLETT_137	Uterus cancer	PIK3CA	Variant	PI3K inhibitors	TIER IIC	Clinical Trial Phase I/II	Actionability only by CGP
BALLETT_137	Uterus cancer	RAD50	Variant	PARP inhibitors	TIER IID	Clinical Trial Phase I/II	Actionability only by CGP
BALLETT_138	Ovarian carcinoma	CCND1	Amplification	CDK4/6 inhibitors	TIER IID	Medical Need Program	Actionability only by CGP
BALLETT_138	Ovarian carcinoma	FGFR3	Amplification	FGFR inhibitors	TIER IID	Medical Need Program	Actionability only by CGP
BALLETT_139	Pancreas cancer	FGFR1	Amplification	FGFR inhibitors	TIER IID	Clinical Trial Phase I/II	Actionability by ComPerMed
BALLETT_139	Pancreas cancer	KRAS	Variant	RAS/RAF/MEK/FAK inhibitors; SOS1 inhibitors; SHP2 inhibitors	TIER IID	Clinical Trial Phase I/II	Actionability by ComPerMed
BALLETT_139	Pancreas cancer	MYC	Amplification	MYC inhibitors	TIER IID	Clinical Trial Phase I/II	Actionability by ComPerMed
BALLETT_140	Breast carcinoma	BRCA2	Variant	PARP inhibitors	TIER IIC	Approved therapy (RIZIV)	Actionability only by CGP
BALLETT_141	Miscellaneous cancer	CCND1	Amplification	CDK4/6 inhibitors	TIER IID	Clinical Trial Phase I/II	Actionability only by CGP
BALLETT_142	Lung cancer	MET	Variant	MET inhibitors	TIER IA	Clinical Trial Phase I/II	Actionability by ComPerMed
BALLETT_143	CUP	BRAF	Variant	BRAF inhibitors	TIER IIC	Clinical Trial Phase I/II	Actionability only by CGP
BALLETT_144	Esophageal carcinoma	CCND1	Amplification	CDK4/6 inhibitors	TIER IID	Clinical Trial Phase I/II	Actionability only by CGP
BALLETT_145	Urothelial Carcinoma	TMB-high		Immunotherapy	TIER IB	Approved therapy (RIZIV)	Actionability only by CGP
BALLETT_146	Colorectal carcinoma	ERBB2	Amplification	HER2 inhibitors	TIER IIC	Off-label Use	Actionability only by CGP
BALLETT_147	Cholangiocarcinoma	ARID1A	Variant	BET inhibitors; EZH2 inhibitors; PARP inhibitors	TIER IID	Clinical Trial Phase I/II	Actionability only by CGP
BALLETT_147	Cholangiocarcinoma	EGFR	Amplification	EGFR inhibitors	TIER IID	Clinical Trial Phase I/II	Actionability only by CGP
BALLETT_148	Pancreas cancer	CDK6	Amplification	CDK4/6 inhibitors	TIER IID	Clinical Trial Phase I/II	Actionability by ComPerMed
BALLETT_148	Pancreas cancer	KRAS	Variant	RAS/RAF/MEK/FAK inhibitors; SOS1 inhibitors; SHP2 inhibitors	TIER IID	Clinical Trial Phase I/II	Actionability by ComPerMed
BALLETT_149	Cholangiocarcinoma	BRCA1	Variant	PARP inhibitors	TIER IIC	Clinical Trial Phase I/II	Actionability only by CGP
BALLETT_150	Salivary gland carcinoma	ATM	Variant	PARP inhibitors	TIER IIC	Clinical Trial Phase I/II	Actionability only by CGP
BALLETT_151	Colorectal carcinoma	BRCA2	Variant	PARP inhibitors	TIER IIC	Clinical Trial Phase I/II	Actionability only by CGP
BALLETT_151	Colorectal carcinoma	PIK3CA	Variant	PI3K inhibitors	TIER IID	Clinical Trial Phase I/II	Actionability only by CGP
BALLETT_151	Colorectal carcinoma	TMB-high		Immunotherapy	TIER IB	Clinical Trial Phase I/II	Actionability only by CGP
BALLETT_152	Skin cancer	BRAF	Variant	BRAF/MEK inhibitors	TIER IA	Clinical Trial Phase I/II	Actionability by ComPerMed
BALLETT_153	Breast carcinoma	ESR1	Variant	SERD	TIER IA	Clinical Trial Phase I/II	Actionability by ComPerMed
BALLETT_153	Breast carcinoma	FGFR1	Gene fusion	FGFR inhibitors	TIER IID	Clinical Trial Phase I/II	Actionability by ComPerMed
BALLETT_153	Breast carcinoma	FGFR1	Amplification	FGFR inhibitors	TIER IID	Clinical Trial Phase I/II	Actionability by ComPerMed
BALLETT_154	Lung cancer	KRAS	Variant	RAS/RAF/MEK/FAK inhibitors; SOS1 inhibitors; SHP2 inhibitors	TIER IID	Clinical Trial Phase I/II	Actionability by ComPerMed
BALLETT_154	Lung cancer	TMB-high		Immunotherapy	TIER IB	Clinical Trial Phase I/II	Actionability by ComPerMed
BALLETT_155	Colorectal carcinoma	KRAS	Variant	Anti-EGFR moAb resist	TIER IA	Clinical Trial Phase I/II	Actionability by ComPerMed
BALLETT_156	Breast carcinoma	BRCA2	Variant	PARP inhibitors	TIER IIC	Approved therapy (RIZIV)	Actionability only by CGP
BALLETT_156	Breast carcinoma	TMB-high		Immunotherapy	TIER IB	Approved therapy (RIZIV)	Actionability only by CGP
BALLETT_157	Gastric carcinoma	MET	Amplification	MET inhibitors	TIER IIC	Clinical Trial Phase I/II	Actionability only by CGP
BALLETT_158	Lung cancer	CDKN2A	Variant	CDK4/6 inhibitors	TIER IID	Approved therapy (RIZIV)	Actionability only by CGP
BALLETT_158	Lung cancer	TMB-high		Immunotherapy	TIER IB	Approved therapy (RIZIV)	Actionability only by CGP
BALLETT_159	Head and Neck carcinoma	CCND1	Amplification	CDK4/6 inhibitors	TIER IID	Clinical Trial Phase I/II	Actionability only by CGP
BALLETT_160	Breast carcinoma	CHEK2	Variant	PARP inhibitors	TIER IIC	Clinical Trial Phase I/II	Actionability by ComPerMed
BALLETT_160	Breast carcinoma	PIK3CA	Variant	PI3K inhibitors	TIER IB	Clinical Trial Phase I/II	Actionability by ComPerMed
BALLETT_161	Kidney cancer	PTEN	Variant	AKT inhibitor; PI3K inhibitor; AKT/RSK/S6K inhibitor	TIER IIC	Clinical Trial Phase I/II	Actionability only by CGP
BALLETT_162	Breast carcinoma	ERBB2	Variant	HER2 inhibitors	TIER IIC	Clinical Trial Phase I/II	Actionability only by CGP
BALLETT_163	Prostate carcinoma	TMB-high		Immunotherapy	TIER IB	Clinical Trial Phase I/II	Actionability only by CGP
BALLETT_164	Ovarian carcinoma	CCNE1	Amplification	CDK2 inhibitors; WEE1 inhibitors	TIER IID	Clinical Trial Phase I/II	Actionability only by CGP
BALLETT_164	Ovarian carcinoma	TP53	Variant	KIF18A inhibitor	TIER IID	Clinical Trial Phase I/II	Actionability only by CGP
BALLETT_165	Colorectal carcinoma	AKT1	Variant	AKT inhibitors	TIER IID	Clinical Trial Phase I/II	Actionability only by CGP
BALLETT_165	Colorectal carcinoma	BRAF	Variant	BRAF/EGFR/(MEK) inhibitors	TIER IA	Clinical Trial Phase I/II	Actionability only by CGP
BALLETT_165	Colorectal carcinoma	ERBB2	Variant	HER2 inhibitors	TIER IIC	Clinical Trial Phase I/II	Actionability only by CGP
BALLETT_166	Kidney cancer	BRCA1	Variant	PARP inhibitors	TIER IIC	Clinical Trial Phase I/II	Actionability only by CGP
BALLETT_167	Lung cancer	CDKN2A	Variant	CDK4/6 inhibitors	TIER IID	Clinical Trial Phase I/II	Actionability by ComPerMed
BALLETT_167	Lung cancer	KRAS	Variant	KRAS G12C inhibitors	TIER IA	Clinical Trial Phase I/II	Actionability by ComPerMed
BALLETT_167	Lung cancer	TMB-high		Immunotherapy	TIER IB	Clinical Trial Phase I/II	Actionability by ComPerMed
BALLETT_168	Kidney cancer	MDM2	Amplification	MDM2 Inhibitors	TIER IID	Clinical Trial Phase I/II	Actionability only by CGP
BALLETT_168	Kidney cancer	PALB2	Variant	PARP inhibitors	TIER IIC	Clinical Trial Phase I/II	Actionability only by CGP
BALLETT_168	Kidney cancer	VHL	Variant	HIF1a inhibitor	TIER IID	Clinical Trial Phase I/II	Actionability only by CGP
BALLETT_169	Cervical carcinoma	BAP1	Variant	PARP inhibitors	TIER IID	Clinical Trial Phase I/II	Actionability only by CGP
BALLETT_169	Cervical carcinoma	PIK3CA	Variant	PI3K inhibitors	TIER IIC	Clinical Trial Phase I/II	Actionability only by CGP
BALLETT_169	Cervical carcinoma	TMB-high		Immunotherapy	TIER IB	Clinical Trial Phase I/II	Actionability only by CGP
BALLETT_170	Lung cancer	TMB-high		Immunotherapy	TIER IB	Clinical Trial Phase I/II	Actionability only by CGP
BALLETT_171	Breast carcinoma	FGFR1	Amplification	FGFR inhibitors	TIER IID	Clinical Trial Phase I/II	Actionability by ComPerMed
BALLETT_171	Breast carcinoma	PIK3CA	Variant	PI3K inhibitors	TIER IA	Clinical Trial Phase I/II	Actionability by ComPerMed
BALLETT_172	Skin cancer	BRAF	Variant	BRAF/MEK inhibitors	TIER IA	Clinical Trial Phase III	Actionability by ComPerMed
BALLETT_172	Skin cancer	MRE11	Variant	PARP inhibitors	TIER IID	Clinical Trial Phase III	Actionability by ComPerMed
BALLETT_172	Skin cancer	NRAS	Variant	MEK inhibitors; RAF inhibitors	TIER IB	Clinical Trial Phase III	Actionability by ComPerMed
BALLETT_172	Skin cancer	TMB-high		Immunotherapy	TIER IB	Clinical Trial Phase III	Actionability by ComPerMed
BALLETT_173	Ovarian carcinoma	TP53	Variant	KIF18A inhibitor	TIER IID	Clinical Trial Phase I/II	Actionability only by CGP
BALLETT_174	Cholangiocarcinoma	ERBB2	Variant	HER2 inhibitors	TIER IIC	Clinical Trial Phase I/II	Actionability only by CGP
BALLETT_174	Cholangiocarcinoma	TMB-high		Immunotherapy	TIER IB	Clinical Trial Phase I/II	Actionability only by CGP
BALLETT_175	Lung cancer	BRAF	Variant	BRAF/MEK inhibitors	TIER IA	Approved therapy (RIZIV)	Actionability by ComPerMed
BALLETT_176	Brain Glioma	CDK4	Amplification	CDK4/6 inhibitors	TIER IID	Off-label Use	Actionability only by CGP
BALLETT_176	Brain Glioma	NF1	Variant	MEK inhibitors	TIER IID	Off-label Use	Actionability only by CGP
BALLETT_177	Breast carcinoma	BARD1	Variant	PARP inhibitors	TIER IIC	Off-label Use	Actionability only by CGP
BALLETT_177	Breast carcinoma	CCNE1	Amplification	CDK2 inhibitors; WEE1 inhibitors	TIER IID	Off-label Use	Actionability only by CGP
BALLETT_177	Breast carcinoma	HRD positive		PARP inhibitors	TIER IIC	Off-label Use	Actionability only by CGP
BALLETT_178	Cholangiocarcinoma	BAP1	Variant	PARP inhibitors	TIER IID	Approved therapy (RIZIV)	Actionability only by CGP
BALLETT_178	Cholangiocarcinoma	TMB-high		Immunotherapy	TIER IB	Approved therapy (RIZIV)	Actionability only by CGP
BALLETT_179	Ovarian carcinoma	ARID1A	Variant	BET inhibitors; EZH2 inhibitors; PARP inhibitors	TIER IID	Clinical Trial Phase I/II	Actionability only by CGP
BALLETT_179	Ovarian carcinoma	KRAS	Variant	RAS/RAF/MEK/FAK inhibitors; SOS1 inhibitors; SHP2 inhibitors	TIER IID	Clinical Trial Phase I/II	Actionability only by CGP
BALLETT_180	Brain Glioma	CDK4	Amplification	CDK4/6 inhibitors	TIER IID	Clinical Trial Phase I/II	Actionability only by CGP
BALLETT_180	Brain Glioma	KIT	Amplification	TKI imatinib a.o.	TIER IIC	Clinical Trial Phase I/II	Actionability only by CGP
BALLETT_180	Brain Glioma	PDGFRA	Amplification	TKIs imatinib a.o.	TIER IID	Clinical Trial Phase I/II	Actionability only by CGP
BALLETT_180	Brain Glioma	PTEN	Variant	AKT inhibitor; PI3K inhibitor; AKT/RSK/S6K inhibitor	TIER IIC	Clinical Trial Phase I/II	Actionability only by CGP
BALLETT_181	Thyroid carcinoma	RET	Gene fusion	RET inhibitors	TIER IA	Clinical Trial Phase I/II	Actionability by ComPerMed
BALLETT_182	Colorectal carcinoma	BRAF	Variant	BRAF/EGFR/(MEK) inhibitors	TIER IA	Clinical Trial Phase I/II	Actionability by ComPerMed
BALLETT_182	Colorectal carcinoma	FBXW7	Variant	mTOR inhibitors	TIER IID	Clinical Trial Phase I/II	Actionability by ComPerMed
BALLETT_183	Ovarian carcinoma	ATM	Variant	PARP inhibitors	TIER IIC	Clinical Trial Phase I/II	Actionability only by CGP
BALLETT_183	Ovarian carcinoma	MYC	Amplification	MYC inhibitors	TIER IID	Clinical Trial Phase I/II	Actionability only by CGP
BALLETT_184	Skin cancer	CDK4	Variant	CDK4/6 inhibitors	TIER IID	Off-label Use	Actionability only by CGP
BALLETT_185	Gastric carcinoma	CCND1	Amplification	CDK4/6 inhibitors	TIER IID	Clinical Trial Phase I/II	Actionability only by CGP
BALLETT_185	Gastric carcinoma	CDK6	Amplification	CDK4/6 inhibitors	TIER IID	Clinical Trial Phase I/II	Actionability only by CGP
BALLETT_185	Gastric carcinoma	HRD positive		PARP inhibitors	TIER IIC	Clinical Trial Phase I/II	Actionability only by CGP
BALLETT_185	Gastric carcinoma	PIK3CA	Variant	PI3K inhibitors	TIER IIC	Clinical Trial Phase I/II	Actionability only by CGP
BALLETT_186	Breast carcinoma	CCND1	Amplification	CDK4/6 inhibitors	TIER IID	Clinical Trial Phase I/II	Actionability only by CGP
BALLETT_186	Breast carcinoma	CDK4	Amplification	CDK4/6 inhibitors	TIER IID	Clinical Trial Phase I/II	Actionability only by CGP
BALLETT_187	Uterus cancer	ATM	Variant	PARP inhibitors	TIER IIC	Clinical Trial Phase I/II	Actionability only by CGP
BALLETT_188	Urothelial Carcinoma	ARID1A	Variant	BET inhibitors; EZH2 inhibitors; PARP inhibitors	TIER IID	Clinical Trial Phase I/II	Actionability only by CGP
BALLETT_188	Urothelial Carcinoma	ATM	Variant	PARP inhibitors	TIER IIC	Clinical Trial Phase I/II	Actionability only by CGP
BALLETT_189	Miscellaneous cancer	FGFR2	Variant	FGFR inhibitors	TIER IIC	Clinical Trial Phase I/II	Actionability only by CGP
BALLETT_190	Miscellaneous cancer	CCND1	Amplification	CDK4/6 inhibitors	TIER IID	Clinical Trial Phase I/II	Actionability only by CGP
BALLETT_190	Miscellaneous cancer	MYC	Amplification	MYC inhibitors	TIER IID	Clinical Trial Phase I/II	Actionability only by CGP
BALLETT_190	Miscellaneous cancer	PIK3CA	Variant	PI3K inhibitors	TIER IIC	Clinical Trial Phase I/II	Actionability only by CGP
BALLETT_190	Miscellaneous cancer	TMB-high		Immunotherapy	TIER IB	Clinical Trial Phase I/II	Actionability only by CGP
BALLETT_191	Esophageal carcinoma	ATRX	Variant	PARP inhibitors	TIER IID	Clinical Trial Phase I/II	Actionability only by CGP
BALLETT_191	Esophageal carcinoma	CCNE1	Amplification	CDK2 inhibitors; WEE1 inhibitors	TIER IID	Clinical Trial Phase I/II	Actionability only by CGP
BALLETT_191	Esophageal carcinoma	ERBB2	Amplification	HER2 inhibitors	TIER IA	Clinical Trial Phase I/II	Actionability only by CGP
BALLETT_192	Urothelial Carcinoma	CCND1	Amplification	CDK4/6 inhibitors	TIER IID	Clinical Trial Phase I/II	Actionability only by CGP
BALLETT_192	Urothelial Carcinoma	MDM2	Amplification	MDM2 Inhibitors	TIER IID	Clinical Trial Phase I/II	Actionability only by CGP
BALLETT_193	Head and Neck carcinoma	TMB-high		Immunotherapy	TIER IB	Off-label Use	Actionability only by CGP
BALLETT_193	Head and Neck carcinoma	TSC2	Variant	mTOR inhibitors	TIER IIC	Off-label Use	Actionability only by CGP
BALLETT_194	Brain Glioma	EGFR	Amplification	EGFR inhibitors	TIER IID	Clinical Trial Phase I/II	Actionability only by CGP
BALLETT_194	Brain Glioma	MET	Amplification	MET inhibitors	TIER IIC	Clinical Trial Phase I/II	Actionability only by CGP
BALLETT_194	Brain Glioma	PTEN	Variant	AKT inhibitor; PI3K inhibitor; AKT/RSK/S6K inhibitor	TIER IIC	Clinical Trial Phase I/II	Actionability only by CGP
BALLETT_195	Colorectal carcinoma	TMB-high		Immunotherapy	TIER IB	Approved therapy (RIZIV)	Actionability only by CGP
BALLETT_196	Lung cancer	ATRX	Variant	PARP inhibitors	TIER IID	Clinical Trial Phase I/II	Actionability only by CGP
BALLETT_196	Lung cancer	CCND1	Amplification	CDK4/6 inhibitors	TIER IID	Clinical Trial Phase I/II	Actionability only by CGP
BALLETT_196	Lung cancer	TMB-high		Immunotherapy	TIER IB	Clinical Trial Phase I/II	Actionability only by CGP
BALLETT_197	Pancreas cancer	CDK6	Amplification	CDK4/6 inhibitors	TIER IID	Clinical Trial Phase I/II	Actionability only by CGP
BALLETT_197	Pancreas cancer	KRAS	Variant	RAS/RAF/MEK/FAK inhibitors; SOS1 inhibitors; SHP2 inhibitors	TIER IID	Clinical Trial Phase I/II	Actionability only by CGP
BALLETT_198	Ovarian carcinoma	BRCA1	Variant	PARP inhibitors	TIER IA	Clinical Trial Phase I/II	Actionability by ComPerMed
BALLETT_198	Ovarian carcinoma	TP53	Variant	KIF18A inhibitor	TIER IID	Clinical Trial Phase I/II	Actionability by ComPerMed
BALLETT_199	Gastric carcinoma	FGFR2	Amplification	FGFR inhibitors	TIER IID	Clinical Trial Phase I/II	Actionability only by CGP
BALLETT_200	Colorectal carcinoma	CCND1	Amplification	CDK4/6 inhibitors	TIER IID	Clinical Trial Phase I/II	Actionability only by CGP
BALLETT_200	Colorectal carcinoma	MYC	Amplification	MYC inhibitors	TIER IID	Clinical Trial Phase I/II	Actionability only by CGP
BALLETT_201	Breast carcinoma	ESR1	Variant	SERD	TIER IA	Clinical Trial Phase III	Actionability by ComPerMed
BALLETT_202	CUP	KRAS	Variant	RAS/RAF/MEK/FAK inhibitors; SOS1 inhibitors; SHP2 inhibitors	TIER IID	Clinical Trial Phase I/II	Actionability only by CGP
BALLETT_203	Thymoma	MLH1	Variant	PARP inhibitors	TIER IIC	Approved therapy (RIZIV)	Actionability only by CGP
BALLETT_203	Thymoma	SETD2	Variant	WEE1 inhibitors	TIER IID	Approved therapy (RIZIV)	Actionability only by CGP
BALLETT_204	Sarcoma	ATRX	Variant	PARP inhibitors	TIER IID	Clinical Trial Phase I/II	Actionability only by CGP
BALLETT_204	Sarcoma	NF1	Variant	MEK inhibitors	TIER IID	Clinical Trial Phase I/II	Actionability only by CGP
BALLETT_205	Cholangiocarcinoma	ARID1A	Variant	BET inhibitors; EZH2 inhibitors; PARP inhibitors	TIER IID	Clinical Trial Phase I/II	Actionability only by CGP
BALLETT_205	Cholangiocarcinoma	IDH1	Variant	IDH1 inhibitors	TIER IA	Clinical Trial Phase I/II	Actionability only by CGP
BALLETT_206	Pancreas cancer	KRAS	Variant	RAS/RAF/MEK/FAK inhibitors; SOS1 inhibitors; SHP2 inhibitors	TIER IID	Clinical Trial Phase I/II	Actionability by ComPerMed
BALLETT_207	Colorectal carcinoma	CCND1	Amplification	CDK4/6 inhibitors	TIER IIC	Clinical Trial Phase I/II	Actionability only by CGP
BALLETT_207	Colorectal carcinoma	PIK3CA	Variant	PI3K inhibitors	TIER IIC	Clinical Trial Phase I/II	Actionability only by CGP
BALLETT_208	Skin cancer	NRAS	Variant	MEK inhibitors; RAF inhibitors	TIER IB	Clinical Trial Phase I/II	Actionability by ComPerMed
BALLETT_208	Skin cancer	TMB-high		Immunotherapy	TIER IB	Clinical Trial Phase I/II	Actionability by ComPerMed
BALLETT_209	Prostate carcinoma	NBN	Variant	PARP inhibitors	TIER IA	Clinical Trial Phase I/II	Actionability only by CGP
BALLETT_210	Ovarian carcinoma	KRAS	Variant	RAS/RAF/MEK/FAK inhibitors; SOS1 inhibitors; SHP2 inhibitors	TIER IID	Clinical Trial Phase I/II	Actionability only by CGP
BALLETT_211	Breast carcinoma	MYC	Amplification	MYC inhibitors	TIER IID	Clinical Trial Phase I/II	Actionability only by CGP
BALLETT_211	Breast carcinoma	TP53	Variant	KIF18A inhibitor	TIER IID	Clinical Trial Phase I/II	Actionability only by CGP
BALLETT_212	Cholangiocarcinoma	ERBB2	Amplification	HER2 inhibitors	TIER IIC	Clinical Trial Phase I/II	Actionability only by CGP
BALLETT_213	Thyroid carcinoma	CDK6	Amplification	CDK4/6 inhibitors	TIER IID	Clinical Trial Phase III	Actionability only by CGP
BALLETT_213	Thyroid carcinoma	MET	Amplification	MET inhibitors	TIER IIC	Clinical Trial Phase III	Actionability only by CGP
BALLETT_213	Thyroid carcinoma	PTEN	Variant	AKT inhibitor; PI3K inhibitor; AKT/RSK/S6K inhibitor	TIER IIC	Clinical Trial Phase III	Actionability only by CGP
BALLETT_214	Colorectal carcinoma	EGFR	Amplification	EGFR inhibitors	TIER IID	Clinical Trial Phase I/II	Actionability only by CGP
BALLETT_214	Colorectal carcinoma	MET	Amplification	MET inhibitors	TIER IIC	Clinical Trial Phase I/II	Actionability only by CGP
BALLETT_215	Colorectal carcinoma	ERBB2	Amplification	HER2 inhibitors	TIER IIC	Off-label Use	Actionability only by CGP
BALLETT_216	Neuroendocrine tumor	KRAS	Variant	RAS/RAF/MEK/FAK inhibitors; SOS1 inhibitors; SHP2 inhibitors	TIER IID	Clinical Trial Phase I/II	Actionability only by CGP
BALLETT_217	Breast carcinoma	FGFR1	Amplification	FGFR inhibitors	TIER IID	Clinical Trial Phase I/II	Actionability only by CGP
BALLETT_217	Breast carcinoma	MDM2	Amplification	MDM2 Inhibitors	TIER IID	Clinical Trial Phase I/II	Actionability only by CGP
BALLETT_217	Breast carcinoma	MYC	Amplification	MYC inhibitors	TIER IID	Clinical Trial Phase I/II	Actionability only by CGP
BALLETT_218	Lung cancer	ALK	Gene fusion	ALK inhibitor	TIER IA	Approved therapy (RIZIV)	Actionability by ComPerMed
BALLETT_219	Cholangiocarcinoma	FGFR2	Gene fusion	FGFR inhibitors	TIER IA	Approved therapy (RIZIV)	Actionability only by CGP
BALLETT_220	Sarcoma	CCNE1	Amplification	CDK2 inhibitors; WEE1 inhibitors	TIER IID	Clinical Trial Phase I/II	Actionability only by CGP
BALLETT_221	Colorectal carcinoma	FANCA	Variant	PARP inhibitors	TIER IIC	Clinical Trial Phase I/II	Actionability by ComPerMed
BALLETT_221	Colorectal carcinoma	KRAS	Variant	Anti-EGFR moAb resist	TIER IA	Clinical Trial Phase I/II	Actionability by ComPerMed
BALLETT_222	Brain Glioma	CDK4	Amplification	CDK4/6 inhibitors	TIER IID	Clinical Trial Phase I/II	Actionability only by CGP
BALLETT_222	Brain Glioma	FGFR1	Gene fusion	FGFR inhibitors	TIER IID	Clinical Trial Phase I/II	Actionability only by CGP
BALLETT_222	Brain Glioma	MDM2	Amplification	MDM2 Inhibitors	TIER IID	Clinical Trial Phase I/II	Actionability only by CGP
BALLETT_223	Breast carcinoma	CDH1	Variant	ROS1 inhibitors	TIER IID	Off-label Use	Actionability only by CGP
BALLETT_224	Kidney cancer	BAP1	Variant	PARP inhibitors	TIER IID	Clinical Trial Phase I/II	Actionability only by CGP
BALLETT_225	Lung cancer	CDK4	Amplification	CDK4/6 inhibitors	TIER IID	Clinical Trial Phase III	Actionability by ComPerMed
BALLETT_225	Lung cancer	ERBB2	Variant	HER2 inhibitors	TIER IA	Clinical Trial Phase III	Actionability by ComPerMed
BALLETT_225	Lung cancer	MDM2	Amplification	MDM2 Inhibitors	TIER IID	Clinical Trial Phase III	Actionability by ComPerMed
BALLETT_226	CUP	BRAF	Variant	BRAF inhibitors	TIER IIC	Clinical Trial Phase I/II	Actionability only by CGP
BALLETT_227	Sarcoma	CDK4	Amplification	CDK4/6 inhibitors	TIER IID	Clinical Trial Phase I/II	Actionability only by CGP
BALLETT_227	Sarcoma	MDM2	Amplification	MDM2 Inhibitors	TIER IIC	Clinical Trial Phase I/II	Actionability only by CGP
BALLETT_228	Lung cancer	EGFR	Variant	EGFR inhibitors	TIER IA	Clinical Trial Phase III	Actionability by ComPerMed
BALLETT_228	Lung cancer	PTEN	Variant	AKT inhibitor; PI3K inhibitor; AKT/RSK/S6K inhibitor	TIER IIC	Clinical Trial Phase III	Actionability by ComPerMed
BALLETT_229	Skin cancer	BRAF	Variant	BRAF/MEK inhibitors	TIER IA	Clinical Trial Phase I/II	Actionability by ComPerMed
BALLETT_229	Skin cancer	BRAF	Variant	BRAF/MEK inhibitors	TIER IA	Clinical Trial Phase I/II	Actionability by ComPerMed
BALLETT_230	Pancreas cancer	KRAS	Variant	RAS/RAF/MEK/FAK inhibitors; SOS1 inhibitors; SHP2 inhibitors	TIER IID	Clinical Trial Phase I/II	Actionability by ComPerMed
BALLETT_231	Colorectal carcinoma	EGFR	Amplification	EGFR inhibitors	TIER IID	Clinical Trial Phase I/II	Actionability only by CGP
BALLETT_231	Colorectal carcinoma	NF1	Variant	MEK inhibitors	TIER IID	Clinical Trial Phase I/II	Actionability only by CGP
BALLETT_231	Colorectal carcinoma	TMB-high		Immunotherapy	TIER IB	Clinical Trial Phase I/II	Actionability only by CGP
BALLETT_232	Colorectal carcinoma	ARID1A	Variant	BET inhibitors; EZH2 inhibitors; PARP inhibitors	TIER IID	Clinical Trial Phase I/II	Actionability only by CGP
BALLETT_233	Urothelial Carcinoma	CDK4	Amplification	CDK4/6 inhibitors	TIER IID	Clinical Trial Phase I/II	Actionability only by CGP
BALLETT_233	Urothelial Carcinoma	KRAS	Variant	RAS/RAF/MEK/FAK inhibitors; SOS1 inhibitors; SHP2 inhibitors	TIER IID	Clinical Trial Phase I/II	Actionability only by CGP
BALLETT_233	Urothelial Carcinoma	PIK3CA	Variant	PI3K inhibitors	TIER IIC	Clinical Trial Phase I/II	Actionability only by CGP
BALLETT_234	Breast carcinoma	HRD positive		PARP inhibitors	TIER IIC	Clinical Trial Phase I/II	Actionability only by CGP
BALLETT_234	Breast carcinoma	MYC	Amplification	MYC inhibitors	TIER IID	Clinical Trial Phase I/II	Actionability only by CGP
BALLETT_235	Lung cancer	MDM2	Amplification	MDM2 Inhibitors	TIER IID	Clinical Trial Phase I/II	Actionability only by CGP
BALLETT_235	Lung cancer	TMB-high		Immunotherapy	TIER IB	Clinical Trial Phase I/II	Actionability only by CGP
BALLETT_236	Sarcoma	CDK4	Amplification	CDK4/6 inhibitors	TIER IID	Clinical Trial Phase I/II	Actionability only by CGP
BALLETT_236	Sarcoma	MDM2	Amplification	MDM2 Inhibitors	TIER IIC	Clinical Trial Phase I/II	Actionability only by CGP
BALLETT_237	Ovarian carcinoma	AKT1	Variant	AKT inhibitor	TIER IIC	Clinical Trial Phase I/II	Actionability only by CGP
BALLETT_237	Ovarian carcinoma	TP53	Variant	KIF18A inhibitor	TIER IID	Clinical Trial Phase I/II	Actionability only by CGP
BALLETT_238	Urothelial Carcinoma	PIK3CA	Variant	PI3K inhibitors	TIER IID	Clinical Trial Phase I/II	Actionability only by CGP
BALLETT_239	Lung cancer	CDKN2A	Variant	CDK4/6 inhibitors	TIER IID	Clinical Trial Phase I/II	Actionability by ComPerMed
BALLETT_239	Lung cancer	KRAS	Variant	RAS/RAF/MEK/FAK inhibitors; SOS1 inhibitors; SHP2 inhibitors	TIER IID	Clinical Trial Phase I/II	Actionability by ComPerMed
BALLETT_240	Breast carcinoma	BAP1	Variant	PARP inhibitors	TIER IID	Off-label Use	Actionability only by CGP
BALLETT_240	Breast carcinoma	NF1	Variant	MEK inhibitors	TIER IID	Off-label Use	Actionability only by CGP
BALLETT_241	Prostate carcinoma	ATM	Variant	PARP inhibitors	TIER IA	Clinical Trial Phase I/II	Actionability only by CGP
BALLETT_242	Breast carcinoma	CCND1	Amplification	CDK4/6 inhibitors	TIER IID	Clinical Trial Phase I/II	Actionability by ComPerMed
BALLETT_242	Breast carcinoma	PIK3CA	Variant	PI3K inhibitors	TIER IB	Clinical Trial Phase I/II	Actionability by ComPerMed
BALLETT_243	Cholangiocarcinoma	BAP1	Variant	PARP inhibitors	TIER IID	Off-label Use	Actionability only by CGP
BALLETT_243	Cholangiocarcinoma	NRAS	Variant	MEK inhibitors; RAF inhibitors	TIER IID	Off-label Use	Actionability only by CGP
BALLETT_244	Uterus cancer	ATM	Variant	PARP inhibitors	TIER IIC	Clinical Trial Phase I/II	Actionability only by CGP
BALLETT_244	Uterus cancer	CCND1	Amplification	CDK4/6 inhibitors	TIER IID	Clinical Trial Phase I/II	Actionability only by CGP
BALLETT_244	Uterus cancer	PALB2	Variant	PARP inhibitors	TIER IIC	Clinical Trial Phase I/II	Actionability only by CGP
BALLETT_245	Thyroid carcinoma	BRAF	Variant	BRAF inhibitor	TIER IA	Clinical Trial Phase I/II	Actionability by ComPerMed
BALLETT_246	Thyroid carcinoma	NF1	Variant	MEK inhibitors	TIER IID	Clinical Trial Phase I/II	Actionability only by CGP
BALLETT_247	CUP	BRCA1	Variant	PARP inhibitors	TIER IIC	Approved therapy (RIZIV)	Actionability only by CGP
BALLETT_247	CUP	TMB-high		Immunotherapy	TIER IB	Approved therapy (RIZIV)	Actionability only by CGP
BALLETT_248	Lung cancer	KRAS	Variant	KRAS G12C inhibitors	TIER IA	Off-label Use	Actionability by ComPerMed
BALLETT_249	Mesothelioma	BAP1	Variant	PARP inhibitors	TIER IID	Clinical Trial Phase I/II	Actionability only by CGP
BALLETT_250	Pancreas cancer	KRAS	Variant	RAS/RAF/MEK/FAK inhibitors; SOS1 inhibitors; SHP2 inhibitors	TIER IID	Clinical Trial Phase I/II	Actionability by ComPerMed
BALLETT_251	Breast carcinoma	ESR1	Variant	SERD	TIER IA	Clinical Trial Phase I/II	Actionability by ComPerMed
BALLETT_251	Breast carcinoma	TMB-high		Immunotherapy	TIER IB	Clinical Trial Phase I/II	Actionability by ComPerMed
BALLETT_252	Brain Glioma	NF1	Variant	MEK inhibitors	TIER IID	Clinical Trial Phase I/II	Actionability only by CGP
BALLETT_252	Brain Glioma	PTEN	Variant	AKT inhibitor; PI3K inhibitor; AKT/RSK/S6K inhibitor	TIER IIC	Clinical Trial Phase I/II	Actionability only by CGP
BALLETT_252	Brain Glioma	TMB-high		Immunotherapy	TIER IB	Clinical Trial Phase I/II	Actionability only by CGP
BALLETT_253	Gastric carcinoma	FGFR2	Gene fusion	FGFR inhibitors	TIER IIC	Clinical Trial Phase I/II	Actionability only by CGP
BALLETT_253	Gastric carcinoma	FGFR2	Amplification	FGFR inhibitors	TIER IID	Clinical Trial Phase I/II	Actionability only by CGP
BALLETT_254	Gastric carcinoma	CDK6	Amplification	CDK4/6 inhibitors	TIER IID	Off-label Use	Actionability only by CGP
BALLETT_254	Gastric carcinoma	EGFR	Amplification	EGFR inhibitors	TIER IID	Off-label Use	Actionability only by CGP
BALLETT_254	Gastric carcinoma	PIK3CA	Variant	PI3K inhibitors	TIER IIC	Off-label Use	Actionability only by CGP
BALLETT_254	Gastric carcinoma	TMB-high		Immunotherapy	TIER IB	Off-label Use	Actionability only by CGP
BALLETT_255	Lung cancer	ATM	Variant	PARP inhibitors	TIER IIC	Clinical Trial Phase I/II	Actionability by ComPerMed
BALLETT_255	Lung cancer	KRAS	Variant	RAS/RAF/MEK/FAK inhibitors; SOS1 inhibitors; SHP2 inhibitors	TIER IID	Clinical Trial Phase I/II	Actionability by ComPerMed
BALLETT_256	Gastric carcinoma	CDH1	Variant	ROS1 inhibitors	TIER IID	Clinical Trial Phase I/II	Actionability only by CGP
BALLETT_256	Gastric carcinoma	KRAS	Variant	RAS/RAF/MEK/FAK inhibitors; SOS1 inhibitors; SHP2 inhibitors	TIER IID	Clinical Trial Phase I/II	Actionability only by CGP
BALLETT_257	Lung cancer	MDM2	Amplification	MDM2 Inhibitors	TIER IID	Clinical Trial Phase I/II	Actionability by ComPerMed
BALLETT_258	Skin cancer	CDKN2A	Variant	CDK4/6 inhibitors	TIER IID	Clinical Trial Phase I/II	Actionability only by CGP
BALLETT_258	Skin cancer	EGFR	Amplification	EGFR inhibitors	TIER IID	Clinical Trial Phase I/II	Actionability only by CGP
BALLETT_258	Skin cancer	FGFR3	Variant	FGFR inhibitors	TIER IIC	Clinical Trial Phase I/II	Actionability only by CGP
BALLETT_258	Skin cancer	TMB-high		Immunotherapy	TIER IB	Clinical Trial Phase I/II	Actionability only by CGP
BALLETT_259	Ovarian carcinoma	BRCA2	Variant	PARP inhibitors	TIER IA	Clinical Trial Phase I/II	Actionability by ComPerMed
BALLETT_259	Ovarian carcinoma	TMB-high		Immunotherapy	TIER IB	Clinical Trial Phase I/II	Actionability by ComPerMed
BALLETT_260	Brain Glioma	EGFR	Amplification	EGFR inhibitors	TIER IID	Clinical Trial Phase I/II	Actionability only by CGP
BALLETT_261	Breast carcinoma	CDH1	Variant	ROS1 inhibitors	TIER IID	Clinical Trial Phase I/II	Actionability only by CGP
BALLETT_261	Breast carcinoma	ERBB2	Variant	HER2 inhibitors	TIER IIC	Clinical Trial Phase I/II	Actionability only by CGP
BALLETT_262	CUP	ARID1A	Variant	BET inhibitors; EZH2 inhibitors; PARP inhibitors	TIER IID	Clinical Trial Phase I/II	Actionability only by CGP
BALLETT_262	CUP	HRD positive		PARP inhibitors	TIER IIC	Clinical Trial Phase I/II	Actionability only by CGP
BALLETT_262	CUP	PIK3CA	Variant	PI3K inhibitors	TIER IIC	Clinical Trial Phase I/II	Actionability only by CGP
BALLETT_262	CUP	TMB-high		Immunotherapy	TIER IB	Clinical Trial Phase I/II	Actionability only by CGP
BALLETT_263	Breast carcinoma	BRCA2	Variant	PARP inhibitors	TIER IA	Clinical Trial Phase I/II	Actionability by ComPerMed
BALLETT_263	Breast carcinoma	PIK3CA	Variant	PI3K inhibitors	TIER IA	Clinical Trial Phase I/II	Actionability by ComPerMed
BALLETT_263	Breast carcinoma	TP53	Variant	KIF18A inhibitor	TIER IID	Clinical Trial Phase I/II	Actionability by ComPerMed
BALLETT_264	Lung cancer	SMARCA4	Variant	CDK4/6 inhibitors; EZH2 inhibitors	TIER IID	Clinical Trial Phase I/II	Actionability only by CGP
BALLETT_264	Lung cancer	TMB-high		Immunotherapy	TIER IB	Clinical Trial Phase I/II	Actionability only by CGP
BALLETT_265	Skin cancer	NF1	Variant	MEK inhibitors	TIER IID	Clinical Trial Phase I/II	Actionability only by CGP
BALLETT_265	Skin cancer	TMB-high		Immunotherapy	TIER IB	Clinical Trial Phase I/II	Actionability only by CGP
BALLETT_266	Lung cancer	ARID1A	Variant	BET inhibitors; EZH2 inhibitors; PARP inhibitors	TIER IID	Approved therapy (RIZIV)	Actionability only by CGP
BALLETT_267	Head and Neck carcinoma	CDKN2A	Variant	CDK4/6 inhibitors	TIER IID	Clinical Trial Phase I/II	Actionability only by CGP
BALLETT_267	Head and Neck carcinoma	PIK3CA	Variant	PI3K inhibitors	TIER IID	Clinical Trial Phase I/II	Actionability only by CGP
BALLETT_267	Head and Neck carcinoma	TMB-high		Immunotherapy	TIER IB	Clinical Trial Phase I/II	Actionability only by CGP
BALLETT_268	Urothelial Carcinoma	ARID1A	Variant	BET inhibitors; EZH2 inhibitors; PARP inhibitors	TIER IID	Clinical Trial Phase I/II	Actionability only by CGP
BALLETT_268	Urothelial Carcinoma	ERBB2	Variant	HER2 inhibitors	TIER IIC	Clinical Trial Phase I/II	Actionability only by CGP
BALLETT_268	Urothelial Carcinoma	RAD51C	Variant	PARP inhibitors	TIER IIC	Clinical Trial Phase I/II	Actionability only by CGP
BALLETT_269	Colorectal carcinoma	ERBB2	Variant	HER2 inhibitors	TIER IIC	Off-label Use	Actionability by ComPerMed
BALLETT_269	Colorectal carcinoma	KRAS	Variant	Anti-EGFR moAb resist	TIER IA	Off-label Use	Actionability by ComPerMed
BALLETT_269	Colorectal carcinoma	TMB-high		Immunotherapy	TIER IB	Off-label Use	Actionability by ComPerMed
BALLETT_270	Urothelial Carcinoma	ERBB2	Variant	HER2 inhibitors	TIER IIC	Clinical Trial Phase I/II	Actionability only by CGP
BALLETT_270	Urothelial Carcinoma	PIK3CA	Variant	PI3K inhibitors	TIER IIC	Clinical Trial Phase I/II	Actionability only by CGP
BALLETT_270	Urothelial Carcinoma	TMB-high		Immunotherapy	TIER IB	Clinical Trial Phase I/II	Actionability only by CGP
BALLETT_271	Uterus cancer	TMB-high		Immunotherapy	TIER IB	Clinical Trial Phase I/II	Actionability only by CGP
BALLETT_272	Colorectal carcinoma	KRAS	Variant	Anti-EGFR moAb resist	TIER IA	Clinical Trial Phase I/II	Actionability by ComPerMed
BALLETT_272	Colorectal carcinoma	PIK3CA	Variant	PI3K inhibitors	TIER IIC	Clinical Trial Phase I/II	Actionability by ComPerMed
BALLETT_272	Colorectal carcinoma	TMB-high		Immunotherapy	TIER IB	Clinical Trial Phase I/II	Actionability by ComPerMed
BALLETT_273	Breast carcinoma	ARID1A	Variant	BET inhibitors; EZH2 inhibitors; PARP inhibitors	TIER IID	Clinical Trial Phase I/II	Actionability only by CGP
BALLETT_273	Breast carcinoma	ERBB3	Variant	HER inhibitors	TIER IID	Clinical Trial Phase I/II	Actionability only by CGP
BALLETT_273	Breast carcinoma	RAD51B	Variant	PARP inhibitors	TIER IIC	Clinical Trial Phase I/II	Actionability only by CGP
BALLETT_273	Breast carcinoma	TMB-high		Immunotherapy	TIER IB	Clinical Trial Phase I/II	Actionability only by CGP
BALLETT_274	Lung cancer	TMB-high		Immunotherapy	TIER IB	Clinical Trial Phase I/II	Actionability only by CGP
BALLETT_275	Prostate carcinoma	ATM	Variant	PARP Inhibitors	TIER IA	Clinical Trial Phase III	Actionability only by CGP
BALLETT_276	Brain Glioma	NF1	Variant	MEK inhibitors	TIER IID	Clinical Trial Phase I/II	Actionability only by CGP
BALLETT_276	Brain Glioma	PTEN	Variant	AKT inhibitor; PI3K inhibitor; AKT/RSK/S6K inhibitor	TIER IIC	Clinical Trial Phase I/II	Actionability only by CGP
BALLETT_277	Uveal Melanoma	BAP1	Variant	PARP inhibitors	TIER IID	Clinical Trial Phase I/II	Actionability only by CGP
BALLETT_278	Lung cancer	CDK6	Amplification	CDK4/6 inhibitors	TIER IID	Approved therapy (RIZIV)	Actionability by ComPerMed
BALLETT_278	Lung cancer	EGFR	Variant	EGFR inhibitors	TIER IA	Approved therapy (RIZIV)	Actionability by ComPerMed
BALLETT_278	Lung cancer	PIK3CA	Variant	PI3K inhibitors	TIER IID	Approved therapy (RIZIV)	Actionability by ComPerMed
BALLETT_279	Breast carcinoma	CCND1	Amplification	CDK4/6 inhibitors	TIER IID	Clinical Trial Phase I/II	Actionability by ComPerMed
BALLETT_279	Breast carcinoma	FGFR2	Amplification	FGFR inhibitors	TIER IID	Clinical Trial Phase I/II	Actionability by ComPerMed
BALLETT_279	Breast carcinoma	PIK3CA	Variant	PI3K inhibitors	TIER IA	Clinical Trial Phase I/II	Actionability by ComPerMed
BALLETT_279	Breast carcinoma	TMB-high		Immunotherapy	TIER IB	Clinical Trial Phase I/II	Actionability by ComPerMed
BALLETT_280	Colorectal carcinoma	KRAS	Variant	Anti-EGFR moAb resist	TIER IA	Clinical Trial Phase I/II	Actionability by ComPerMed
BALLETT_281	Ovarian carcinoma	BRAF	Variant	BRAF inhibitors	TIER IID	Clinical Trial Phase I/II	Actionability only by CGP
BALLETT_282	Lung cancer	EGFR	Variant	EGFR inhibitors	TIER IA	Clinical Trial Phase I/II	Actionability by ComPerMed
BALLETT_282	Lung cancer	EGFR	Amplification	EGFR inhibitors	TIER IID	Clinical Trial Phase I/II	Actionability by ComPerMed
BALLETT_282	Lung cancer	PTEN	Variant	AKT inhibitor; PI3K inhibitor; AKT/RSK/S6K inhibitor	TIER IIC	Clinical Trial Phase I/II	Actionability by ComPerMed
BALLETT_283	Breast carcinoma	CCND1	Amplification	CDK4/6 inhibitors	TIER IID	Clinical Trial Phase I/II	Actionability by ComPerMed
BALLETT_283	Breast carcinoma	CDH1	Variant	ROS1 inhibitors	TIER IID	Clinical Trial Phase I/II	Actionability by ComPerMed
BALLETT_283	Breast carcinoma	ESR1	Variant	SERD	TIER IA	Clinical Trial Phase I/II	Actionability by ComPerMed
BALLETT_284	Breast carcinoma	FGFR1	Amplification	FGFR inhibitors	TIER IID	Clinical Trial Phase III	Actionability by ComPerMed
BALLETT_284	Breast carcinoma	NF1	Variant	MEK inhibitors	TIER IID	Clinical Trial Phase III	Actionability by ComPerMed
BALLETT_284	Breast carcinoma	PIK3CA	Variant	PI3K inhibitors	TIER IA	Clinical Trial Phase III	Actionability by ComPerMed
BALLETT_284	Breast carcinoma	TMB-high		Immunotherapy	TIER IB	Clinical Trial Phase III	Actionability by ComPerMed
BALLETT_285	Liver hepatocellular carcinoma	CCND1	Amplification	CDK4/6 inhibitors	TIER IID	Approved therapy (RIZIV)	Actionability only by CGP
BALLETT_286	Breast carcinoma	BRCA2	Variant	PARP inhibitors	TIER IA	Approved therapy (RIZIV)	Actionability only by CGP
BALLETT_286	Breast carcinoma	MSI-high		Immunotherapy	TIER IA	Approved therapy (RIZIV)	Actionability only by CGP
BALLETT_286	Breast carcinoma	TMB-high		Immunotherapy	TIER IB	Approved therapy (RIZIV)	Actionability only by CGP
BALLETT_287	Sarcoma	CDK4	Amplification	CDK4/6 inhibitors	TIER IID	Clinical Trial Phase I/II	Actionability only by CGP
BALLETT_287	Sarcoma	MDM2	Amplification	MDM2 Inhibitors	TIER IID	Clinical Trial Phase I/II	Actionability only by CGP
BALLETT_288	Cholangiocarcinoma	ATRX	Variant	PARP inhibitors	TIER IID	Clinical Trial Phase I/II	Actionability only by CGP
BALLETT_288	Cholangiocarcinoma	MDM2	Amplification	MDM2 Inhibitors	TIER IID	Clinical Trial Phase I/II	Actionability only by CGP
BALLETT_289	Pancreas cancer	KRAS	Variant	RAS/RAF/MEK/FAK inhibitors; SOS1 inhibitors; SHP2 inhibitors	TIER IID	Clinical Trial Phase I/II	Actionability by ComPerMed
BALLETT_290	Colorectal carcinoma	NRAS	Variant	Anti-EGFR moAb resist	TIER IA	Clinical Trial Phase I/II	Actionability by ComPerMed
BALLETT_291	Brain Glioma	MDM2	Amplification	MDM2 Inhibitors	TIER IID	Clinical Trial Phase I/II	Actionability only by CGP
BALLETT_292	Brain Glioma	EGFR	Variant	EGFR inhibitors	TIER IID	Clinical Trial Phase I/II	Actionability only by CGP
BALLETT_292	Brain Glioma	EGFR	Amplification	EGFR inhibitors	TIER IID	Clinical Trial Phase I/II	Actionability only by CGP
BALLETT_292	Brain Glioma	NF1	Variant	MEK inhibitors	TIER IID	Clinical Trial Phase I/II	Actionability only by CGP
BALLETT_293	Skin cancer	BRAF	Variant	BRAF/MEK inhibitors	TIER IA	Clinical Trial Phase I/II	Actionability by ComPerMed
BALLETT_293	Skin cancer	TMB-high		Immunotherapy	TIER IB	Clinical Trial Phase I/II	Actionability by ComPerMed
BALLETT_294	Urothelial Carcinoma	CHEK2	Variant	PARP inhibitors	TIER IIC	Approved therapy (RIZIV)	Actionability only by CGP
BALLETT_294	Urothelial Carcinoma	PIK3CA	Variant	PI3K inhibitors	TIER IIC	Approved therapy (RIZIV)	Actionability only by CGP
BALLETT_294	Urothelial Carcinoma	TMB-high		Immunotherapy	TIER IB	Approved therapy (RIZIV)	Actionability only by CGP
BALLETT_295	Kidney cancer	BAP1	Variant	PARP inhibitors	TIER IID	Clinical Trial Phase I/II	Actionability only by CGP
BALLETT_295	Kidney cancer	VHL	Variant	HIF1a inhibitor	TIER IID	Clinical Trial Phase I/II	Actionability only by CGP
BALLETT_296	Lung cancer	CDK6	Amplification	CDK4/6 inhibitors	TIER IID	Clinical Trial Phase I/II	Actionability only by CGP
BALLETT_296	Lung cancer	ERBB2	Amplification	HER2 inhibitors	TIER IIC	Clinical Trial Phase I/II	Actionability only by CGP
BALLETT_296	Lung cancer	MSI-high		Immunotherapy	TIER IA	Clinical Trial Phase I/II	Actionability only by CGP
BALLETT_296	Lung cancer	TMB-high		Immunotherapy	TIER IB	Clinical Trial Phase I/II	Actionability only by CGP
BALLETT_297	Cholangiocarcinoma	ARID1A	Variant	BET inhibitors; EZH2 inhibitors; PARP inhibitors	TIER IID	Clinical Trial Phase I/II	Actionability only by CGP
BALLETT_298	Lung cancer	CCND1	Amplification	CDK4/6 inhibitors	TIER IID	Clinical Trial Phase I/II	Actionability only by CGP
BALLETT_298	Lung cancer	CDK4	Amplification	CDK4/6 inhibitors	TIER IID	Clinical Trial Phase I/II	Actionability only by CGP
BALLETT_298	Lung cancer	MDM2	Amplification	MDM2 Inhibitors	TIER IID	Clinical Trial Phase I/II	Actionability only by CGP
BALLETT_299	Mesothelioma	BAP1	Variant	PARP inhibitors	TIER IID	Clinical Trial Phase I/II	Actionability only by CGP
BALLETT_300	Lung cancer	BRCA2	Variant	PARP inhibitors	TIER IIC	Clinical Trial Phase I/II	Actionability only by CGP
BALLETT_300	Lung cancer	FGFR1	Amplification	FGFR inhibitors	TIER IID	Clinical Trial Phase I/II	Actionability only by CGP
BALLETT_300	Lung cancer	MDM2	Amplification	MDM2 Inhibitors	TIER IID	Clinical Trial Phase I/II	Actionability only by CGP
BALLETT_300	Lung cancer	TMB-high		Immunotherapy	TIER IB	Clinical Trial Phase I/II	Actionability only by CGP
BALLETT_301	Breast carcinoma	TP53	Variant	KIF18A inhibitor	TIER IID	Clinical Trial Phase I/II	Actionability only by CGP
BALLETT_302	Lung cancer	KRAS	Variant	KRAS G12C inhibitors	TIER IA	Clinical Trial Phase I/II	Actionability by ComPerMed
BALLETT_303	Brain Glioma	CCNE1	Amplification	CDK2 inhibitors; WEE1 inhibitors	TIER IID	Clinical Trial Phase I/II	Actionability only by CGP
BALLETT_303	Brain Glioma	MDM2	Amplification	MDM2 Inhibitors	TIER IID	Clinical Trial Phase I/II	Actionability only by CGP
BALLETT_304	Breast carcinoma	MAP3K1	Variant	MEK inhibitors	TIER IID	Clinical Trial Phase I/II	Actionability only by CGP
BALLETT_305	Ovarian carcinoma	ARID1A	Variant	BET inhibitors; EZH2 inhibitors; PARP inhibitors	TIER IID	Clinical Trial Phase I/II	Actionability only by CGP
BALLETT_305	Ovarian carcinoma	MSI-high		Immunotherapy	TIER IA	Clinical Trial Phase I/II	Actionability only by CGP
BALLETT_305	Ovarian carcinoma	NBN	Variant	PARP inhibitors	TIER IIC	Clinical Trial Phase I/II	Actionability only by CGP
BALLETT_305	Ovarian carcinoma	PIK3CA	Variant	PI3K inhibitors	TIER IID	Clinical Trial Phase I/II	Actionability only by CGP
BALLETT_305	Ovarian carcinoma	PTEN	Variant	AKT inhibitor; PI3K inhibitor; AKT/RSK/S6K inhibitor	TIER IIC	Clinical Trial Phase I/II	Actionability only by CGP
BALLETT_305	Ovarian carcinoma	TMB-high		Immunotherapy	TIER IB	Clinical Trial Phase I/II	Actionability only by CGP
BALLETT_306	Colorectal carcinoma	BRAF	Variant	BRAF inhibitor	TIER IA	Clinical Trial Phase I/II	Actionability by ComPerMed
BALLETT_307	Prostate carcinoma	ATM	Variant	PARP Inhibitors	TIER IA	Clinical Trial Phase I/II	Actionability by ComPerMed
BALLETT_307	Prostate carcinoma	BRCA2	Variant	PARP inhibitors	TIER IA	Clinical Trial Phase I/II	Actionability by ComPerMed
BALLETT_307	Prostate carcinoma	FANCL	Variant	PARP inhibitors	TIER IA	Clinical Trial Phase I/II	Actionability by ComPerMed
BALLETT_307	Prostate carcinoma	MSI-high		Immunotherapy	TIER IA	Clinical Trial Phase I/II	Actionability by ComPerMed
BALLETT_307	Prostate carcinoma	TMB-high		Immunotherapy	TIER IB	Clinical Trial Phase I/II	Actionability by ComPerMed
BALLETT_308	Breast carcinoma	BRCA2	Variant	PARP inhibitors	TIER IIC	Approved therapy (RIZIV)	Actionability only by CGP
BALLETT_310	Cervical carcinoma	ERBB2	Amplification	HER2 inhibitors	TIER IIC	Clinical Trial Phase I/II	Actionability only by CGP
BALLETT_311	Urothelial Carcinoma	AKT1	Variant	AKT inhibitors	TIER IIC	Clinical Trial Phase I/II	Actionability only by CGP
BALLETT_311	Urothelial Carcinoma	PIK3CA	Variant	PI3K inhibitors	TIER IIC	Clinical Trial Phase I/II	Actionability only by CGP
BALLETT_311	Urothelial Carcinoma	TMB-high		Immunotherapy	TIER IB	Clinical Trial Phase I/II	Actionability only by CGP
BALLETT_312	Cholangiocarcinoma	BAP1	Variant	PARP inhibitors	TIER IID	Approved therapy (RIZIV)	Actionability only by CGP
BALLETT_312	Cholangiocarcinoma	FGFR2	Gene fusion	FGFR inhibitors	TIER IA	Approved therapy (RIZIV)	Actionability only by CGP
BALLETT_313	Breast carcinoma	BRCA1	Variant	PARP inhibitors	TIER IA	Approved therapy (RIZIV)	Actionability only by CGP
BALLETT_313	Breast carcinoma	HRD positive		PARP inhibitors	TIER IIC	Approved therapy (RIZIV)	Actionability only by CGP
BALLETT_314	GIST	KIT	Variant	TKI imatinib a.o.	TIER IA	Approved therapy (RIZIV)	Actionability by ComPerMed
BALLETT_315	Cholangiocarcinoma	FGFR2	Gene fusion	FGFR inhibitors	TIER IA	Medical Need Program	Actionability only by CGP
BALLETT_316	Breast carcinoma	CCNE1	Amplification	CDK2 inhibitors; WEE1 inhibitors	TIER IID	Clinical Trial Phase I/II	Actionability only by CGP
BALLETT_316	Breast carcinoma	TP53	Variant	KIF18A inhibitor	TIER IID	Clinical Trial Phase I/II	Actionability only by CGP
BALLETT_317	Thyroid carcinoma	NF1	Variant	MEK inhibitors	TIER IID	Off-label Use	Actionability only by CGP
BALLETT_318	Breast carcinoma	PIK3CA	Variant	PI3K inhibitors	TIER IB	Clinical Trial Phase III	Actionability by ComPerMed
BALLETT_319	Sarcoma	AKT1	Variant	AKT inhibitor	TIER IIC	Clinical Trial Phase I/II	Actionability only by CGP
BALLETT_319	Sarcoma	EGFR	Amplification	EGFR inhibitors	TIER IID	Clinical Trial Phase I/II	Actionability only by CGP
BALLETT_319	Sarcoma	FGFR2	Amplification	FGFR inhibitors	TIER IID	Clinical Trial Phase I/II	Actionability only by CGP
BALLETT_320	Breast carcinoma	CCNE1	Amplification	CDK2 inhibitors; WEE1 inhibitors	TIER IID	Clinical Trial Phase I/II	Actionability only by CGP
BALLETT_320	Breast carcinoma	HRD positive		PARP inhibitors	TIER IIC	Clinical Trial Phase I/II	Actionability only by CGP
BALLETT_320	Breast carcinoma	MYC	Amplification	MYC inhibitors	TIER IID	Clinical Trial Phase I/II	Actionability only by CGP
BALLETT_321	Breast carcinoma	FGFR1	Amplification	FGFR inhibitors	TIER IID	Clinical Trial Phase I/II	Actionability by ComPerMed
BALLETT_322	Urothelial Carcinoma	MDM2	Amplification	MDM2 Inhibitors	TIER IID	Clinical Trial Phase I/II	Actionability only by CGP
BALLETT_323	Breast carcinoma	CCND1	Amplification	CDK4/6 inhibitors	TIER IID	Approved therapy (RIZIV)	Actionability only by CGP
BALLETT_324	Brain Glioma	PTCH1	Variant	Sonic hedgehog pathway inhibitor	TIER IIC	Off-label Use	Actionability only by CGP
BALLETT_325	Miscellaneous cancer	TMB-high		Immunotherapy	TIER IB	Clinical Trial Phase I/II	Actionability only by CGP
BALLETT_326	Colorectal carcinoma	KRAS	Variant	Anti-EGFR moAb resist	TIER IA	Clinical Trial Phase I/II	Actionability by ComPerMed
BALLETT_327	Urothelial Carcinoma	RAD51D	Variant	PARP inhibitors	TIER IIC	Clinical Trial Phase I/II	Actionability only by CGP
BALLETT_327	Urothelial Carcinoma	TMB-high		Immunotherapy	TIER IB	Clinical Trial Phase I/II	Actionability only by CGP
BALLETT_328	Brain Glioma	CDKN2A	Variant	CDK4/6 inhibitors	TIER IID	Clinical Trial Phase I/II	Actionability by ComPerMed
BALLETT_328	Brain Glioma	IDH1	Variant	IDH1 inhibitors	TIER IIC	Clinical Trial Phase I/II	Actionability by ComPerMed
BALLETT_329	Lung cancer	TMB-high		Immunotherapy	TIER IB	Clinical Trial Phase I/II	Actionability only by CGP
BALLETT_330	Neuroendocrine tumor	BRAF	Variant	BRAF inhibitors	TIER IIC	Off-label Use	Actionability only by CGP
BALLETT_330	Neuroendocrine tumor	MYC	Amplification	MYC inhibitors	TIER IID	Off-label Use	Actionability only by CGP
BALLETT_331	Vulva Carcinoma	TMB-high		Immunotherapy	TIER IB	Clinical Trial Phase I/II	Actionability only by CGP
BALLETT_332	Esophageal carcinoma	ATRX	Variant	PARP inhibitors	TIER IID	Clinical Trial Phase I/II	Actionability only by CGP
BALLETT_333	Pancreas cancer	KRAS	Variant	RAS/RAF/MEK/FAK inhibitors; SOS1 inhibitors; SHP2 inhibitors	TIER IID	Clinical Trial Phase I/II	Actionability by ComPerMed
BALLETT_334	Lung cancer	CDKN2A	Variant	CDK4/6 inhibitors	TIER IID	Clinical Trial Phase I/II	Actionability only by CGP
BALLETT_334	Lung cancer	SMARCA4	Variant	CDK4/6 inhibitors; EZH2 inhibitors	TIER IID	Clinical Trial Phase I/II	Actionability only by CGP
BALLETT_334	Lung cancer	TMB-high		Immunotherapy	TIER IB	Clinical Trial Phase I/II	Actionability only by CGP
BALLETT_335	Pancreas cancer	CDKN2A	Variant	CDK4/6 inhibitors	TIER IID	Clinical Trial Phase I/II	Actionability by ComPerMed
BALLETT_335	Pancreas cancer	KRAS	Variant	RAS/RAF/MEK/FAK inhibitors; SOS1 inhibitors; SHP2 inhibitors	TIER IID	Clinical Trial Phase I/II	Actionability by ComPerMed
BALLETT_335	Pancreas cancer	NF1	Variant	MEK inhibitors	TIER IID	Clinical Trial Phase I/II	Actionability by ComPerMed
BALLETT_336	Breast carcinoma	PIK3CA	Variant	PI3K inhibitors	TIER IB	Clinical Trial Phase I/II	Actionability by ComPerMed
BALLETT_336	Breast carcinoma	TMB-high		Immunotherapy	TIER IB	Clinical Trial Phase I/II	Actionability by ComPerMed
BALLETT_337	Cholangiocarcinoma	BAP1	Variant	PARP inhibitors	TIER IID	Clinical Trial Phase I/II	Actionability only by CGP
BALLETT_337	Cholangiocarcinoma	FGFR2	Gene fusion	FGFR inhibitors	TIER IA	Clinical Trial Phase I/II	Actionability only by CGP
BALLETT_338	Breast carcinoma	FGFR1	Amplification	FGFR inhibitors	TIER IID	Clinical Trial Phase I/II	Actionability by ComPerMed
BALLETT_338	Breast carcinoma	NRG1	Gene fusion	HER3/HER4 inhibitors	TIER IIC	Clinical Trial Phase I/II	Actionability by ComPerMed
BALLETT_338	Breast carcinoma	PIK3CA	Variant	PI3K inhibitors	TIER IB	Clinical Trial Phase I/II	Actionability by ComPerMed
BALLETT_339	CUP	CDKN2A	Variant	CDK4/6 inhibitors	TIER IID	Clinical Trial Phase I/II	Actionability only by CGP
BALLETT_339	CUP	FGFR3	Amplification	FGFR inhibitors	TIER IID	Clinical Trial Phase I/II	Actionability only by CGP
BALLETT_339	CUP	MDM2	Amplification	MDM2 Inhibitors	TIER IID	Clinical Trial Phase I/II	Actionability only by CGP
BALLETT_340	Uterus cancer	ARID1A	Variant	BET inhibitors; EZH2 inhibitors; PARP inhibitors	TIER IID	Clinical Trial Phase III	Actionability only by CGP
BALLETT_340	Uterus cancer	PIK3CA	Variant	PI3K inhibitors	TIER IID	Clinical Trial Phase III	Actionability only by CGP
BALLETT_341	Prostate carcinoma	AKT1	Variant	AKT inhibitors	TIER IIC	Clinical Trial Phase I/II	Actionability only by CGP
BALLETT_341	Prostate carcinoma	CCND1	Amplification	CDK4/6 inhibitors	TIER IID	Clinical Trial Phase I/II	Actionability only by CGP
BALLETT_341	Prostate carcinoma	CDK12	Variant	PARP inhibitors	TIER IA	Clinical Trial Phase I/II	Actionability only by CGP
BALLETT_342	CUP	SMARCA4	Variant	CDK4/6 inhibitors; EZH2 inhibitors	TIER IID	Clinical Trial Phase I/II	Actionability only by CGP
BALLETT_342	CUP	TMB-high		Immunotherapy	TIER IB	Clinical Trial Phase I/II	Actionability only by CGP
BALLETT_343	Breast carcinoma	CCND1	Amplification	CDK4/6 inhibitors	TIER IID	Clinical Trial Phase I/II	Actionability only by CGP
BALLETT_344	Breast carcinoma	TP53	Variant	KIF18A inhibitor	TIER IID	Clinical Trial Phase I/II	Actionability only by CGP
BALLETT_345	Breast carcinoma	ATM	Variant	PARP Inhibitors	TIER IIC	Clinical Trial Phase I/II	Actionability only by CGP
BALLETT_345	Breast carcinoma	CCNE1	Amplification	CDK2 inhibitors; WEE1 inhibitors	TIER IID	Clinical Trial Phase I/II	Actionability only by CGP
BALLETT_345	Breast carcinoma	CDK6	Amplification	CDK4/6 inhibitors	TIER IID	Clinical Trial Phase I/II	Actionability only by CGP
BALLETT_345	Breast carcinoma	MSI-high		Immunotherapy	TIER IA	Clinical Trial Phase I/II	Actionability only by CGP
BALLETT_345	Breast carcinoma	TMB-high		Immunotherapy	TIER IB	Clinical Trial Phase I/II	Actionability only by CGP
BALLETT_346	CUP	KRAS	Variant	KRAS G12C inhibitors	TIER IIC	Clinical Trial Phase I/II	Actionability only by CGP
BALLETT_347	Colorectal carcinoma	KRAS	Variant	Anti-EGFR moAb resist	TIER IA	Clinical Trial Phase I/II	Actionability by ComPerMed
BALLETT_347	Colorectal carcinoma	MTOR	Variant	MTOR inhibitors	TIER IID	Clinical Trial Phase I/II	Actionability by ComPerMed
BALLETT_349	Lung cancer	ARID1A	Variant	BET inhibitors; EZH2 inhibitors; PARP inhibitors	TIER IID	Off-label Use	Actionability only by CGP
BALLETT_349	Lung cancer	CDKN2A	Variant	CDK4/6 inhibitors	TIER IID	Off-label Use	Actionability only by CGP
BALLETT_349	Lung cancer	TSC1	Variant	mTOR inhibitors	TIER IIC	Off-label Use	Actionability only by CGP
BALLETT_350	Lung cancer	CDK6	Amplification	CDK4/6 inhibitors	TIER IID	Clinical Trial Phase I/II	Actionability only by CGP
BALLETT_350	Lung cancer	MET	Amplification	MET inhibitors	TIER IB	Clinical Trial Phase I/II	Actionability only by CGP
BALLETT_351	Colorectal carcinoma	BRIP1	Variant	PARP inhibitors	TIER IIC	Clinical Trial Phase I/II	Actionability only by CGP
BALLETT_351	Colorectal carcinoma	PTEN	Variant	AKT inhibitor; PI3K inhibitor; AKT/RSK/S6K inhibitor	TIER IIC	Clinical Trial Phase I/II	Actionability only by CGP
BALLETT_352	Miscellaneous cancer	MET	Amplification	MET inhibitors	TIER IIC	Off-label Use	Actionability only by CGP
BALLETT_353	Breast carcinoma	ESR1	Variant	SERD	TIER IA	Clinical Trial Phase I/II	Actionability by ComPerMed
BALLETT_353	Breast carcinoma	PIK3CA	Variant	PI3K inhibitors	TIER IB	Clinical Trial Phase I/II	Actionability by ComPerMed
BALLETT_354	Lung cancer	KRAS	Variant	RAS/RAF/MEK/FAK inhibitors; SOS1 inhibitors; SHP2 inhibitors	TIER IID	Clinical Trial Phase I/II	Actionability by ComPerMed
BALLETT_355	Urothelial Carcinoma	ARID1A	Variant	BET inhibitors; EZH2 inhibitors; PARP inhibitors	TIER IID	Clinical Trial Phase I/II	Actionability only by CGP
BALLETT_356	Breast carcinoma	ERBB2	Amplification	HER2 inhibitors	TIER IA	Approved therapy (RIZIV)	Actionability only by CGP
BALLETT_356	Breast carcinoma	FANCA	Variant	PARP inhibitors	TIER IIC	Approved therapy (RIZIV)	Actionability only by CGP
BALLETT_356	Breast carcinoma	PTEN	Variant	AKT inhibitor	TIER IA	Approved therapy (RIZIV)	Actionability only by CGP
BALLETT_357	Ovarian carcinoma	BRCA1	Variant	PARP inhibitors	TIER IA	Approved therapy (RIZIV)	Actionability by ComPerMed
BALLETT_357	Ovarian carcinoma	TP53	Variant	KIF18A inhibitor	TIER IID	Approved therapy (RIZIV)	Actionability by ComPerMed
BALLETT_358	Breast carcinoma	AKT1	Variant	AKT inhibitors	TIER IA	Clinical Trial Phase I/II	Actionability only by CGP
BALLETT_359	Mesothelioma	BAP1	Variant	PARP inhibitors	TIER IID	Clinical Trial Phase I/II	Actionability only by CGP
BALLETT_360	Uterus cancer	CCNE1	Amplification	CDK2 inhibitors; WEE1 inhibitors	TIER IID	Clinical Trial Phase I/II	Actionability by ComPerMed
BALLETT_360	Uterus cancer	TP53	Variant	KIF18A inhibitor	TIER IID	Clinical Trial Phase I/II	Actionability by ComPerMed
BALLETT_361	Prostate carcinoma	CDK4	Amplification	CDK4/6 inhibitors	TIER IID	Clinical Trial Phase I/II	Actionability only by CGP
BALLETT_361	Prostate carcinoma	MDM2	Amplification	MDM2 Inhibitors	TIER IID	Clinical Trial Phase I/II	Actionability only by CGP
BALLETT_362	Breast carcinoma	PTEN	Variant	AKT inhibitor	TIER IA	Clinical Trial Phase I/II	Actionability only by CGP
BALLETT_363	Breast carcinoma	KRAS	Variant	RAS/RAF/MEK/FAK inhibitors; SOS1 inhibitors; SHP2 inhibitors	TIER IID	Clinical Trial Phase I/II	Actionability only by CGP
BALLETT_364	Sarcoma	CDK4	Amplification	CDK4/6 inhibitors	TIER IID	Clinical Trial Phase I/II	Actionability only by CGP
BALLETT_364	Sarcoma	MDM2	Amplification	MDM2 Inhibitors	TIER IIC	Clinical Trial Phase I/II	Actionability only by CGP
BALLETT_365	Neuroendocrine tumor	KRAS	Variant	RAS/RAF/MEK/FAK inhibitors; SOS1 inhibitors; SHP2 inhibitors	TIER IID	Clinical Trial Phase I/II	Actionability only by CGP
BALLETT_366	Ovarian carcinoma	CCNE1	Amplification	CDK2 inhibitors; WEE1 inhibitors	TIER IID	Clinical Trial Phase I/II	Actionability only by CGP
BALLETT_366	Ovarian carcinoma	ERBB2	Amplification	HER2 inhibitors	TIER IID	Clinical Trial Phase I/II	Actionability only by CGP
BALLETT_367	Breast carcinoma	FGFR1	Amplification	FGFR inhibitors	TIER IID	Clinical Trial Phase III	Actionability by ComPerMed
BALLETT_367	Breast carcinoma	PTEN	Variant	AKT inhibitor	TIER IA	Clinical Trial Phase III	Actionability by ComPerMed
BALLETT_368	Colorectal carcinoma	ARID1A	Variant	BET inhibitors; EZH2 inhibitors; PARP inhibitors	TIER IID	Clinical Trial Phase I/II	Actionability only by CGP
BALLETT_368	Colorectal carcinoma	ATRX	Variant	PARP inhibitors	TIER IID	Clinical Trial Phase I/II	Actionability only by CGP
BALLETT_368	Colorectal carcinoma	PIK3CA	Variant	PI3K inhibitors	TIER IIC	Clinical Trial Phase I/II	Actionability only by CGP
BALLETT_369	Brain Glioma	CDK4	Amplification	CDK4/6 inhibitors	TIER IID	Off-label Use	Actionability only by CGP
BALLETT_369	Brain Glioma	MDM2	Amplification	MDM2 Inhibitors	TIER IID	Off-label Use	Actionability only by CGP
BALLETT_369	Brain Glioma	PIK3CA	Variant	PI3K inhibitors	TIER IIC	Off-label Use	Actionability only by CGP
BALLETT_369	Brain Glioma	PTEN	Variant	AKT inhibitor; PI3K inhibitor; AKT/RSK/S6K inhibitor	TIER IIC	Off-label Use	Actionability only by CGP
BALLETT_370	Skin cancer	TMB-high		Immunotherapy	TIER IB	Clinical Trial Phase I/II	Actionability only by CGP
BALLETT_371	Brain Glioma	EGFR	Variant	EGFR inhibitors	TIER IID	Clinical Trial Phase I/II	Actionability only by CGP
BALLETT_371	Brain Glioma	EGFR	Amplification	EGFR inhibitors	TIER IID	Clinical Trial Phase I/II	Actionability only by CGP
BALLETT_372	Breast carcinoma	TMB-high		Immunotherapy	TIER IB	Approved therapy (RIZIV)	Actionability only by CGP
BALLETT_372	Breast carcinoma	TP53	Variant	KIF18A inhibitor	TIER IID	Approved therapy (RIZIV)	Actionability only by CGP
BALLETT_373	Ovarian carcinoma	TP53	Variant	KIF18A inhibitor	TIER IID	Clinical Trial Phase I/II	Actionability only by CGP
BALLETT_374	Skin cancer	MAP2K1	Variant	MEK inhibitors	TIER IIC	Clinical Trial Phase I/II	Actionability only by CGP
BALLETT_375	CUP	EWSR1	Gene fusion		TIER IA	Off-label Use	Actionability only by CGP
BALLETT_376	Brain Glioma	BRCA2	Variant	PARP inhibitors	TIER IIC	Clinical Trial Phase III	Actionability only by CGP
BALLETT_376	Brain Glioma	KRAS	Variant	RAS/RAF/MEK/FAK inhibitors; SOS1 inhibitors; SHP2 inhibitors	TIER IID	Clinical Trial Phase III	Actionability only by CGP
BALLETT_376	Brain Glioma	NF1	Variant	MEK inhibitors	TIER IID	Clinical Trial Phase III	Actionability only by CGP
BALLETT_376	Brain Glioma	TMB-high		Immunotherapy	TIER IB	Clinical Trial Phase III	Actionability only by CGP
BALLETT_377	Urothelial Carcinoma	CDK12	Variant	PARP inhibitors	TIER IIC	Clinical Trial Phase I/II	Actionability only by CGP
BALLETT_377	Urothelial Carcinoma	TMB-high		Immunotherapy	TIER IB	Clinical Trial Phase I/II	Actionability only by CGP
BALLETT_377	Urothelial Carcinoma	TSC1	Variant	mTOR inhibitors	TIER IIC	Clinical Trial Phase I/II	Actionability only by CGP
BALLETT_378	Brain Glioma	EGFR	Variant	EGFR inhibitors	TIER IID	Clinical Trial Phase I/II	Actionability only by CGP
BALLETT_378	Brain Glioma	EGFR	Amplification	EGFR inhibitors	TIER IID	Clinical Trial Phase I/II	Actionability only by CGP
BALLETT_379	Pancreas cancer	ERBB2	Variant	HER2 inhibitors	TIER IIC	Clinical Trial Phase I/II	Actionability only by CGP
BALLETT_379	Pancreas cancer	PIK3CA	Variant	PI3K inhibitors	TIER IIC	Clinical Trial Phase I/II	Actionability only by CGP
BALLETT_380	Urothelial Carcinoma	ERBB2	Amplification	HER2 inhibitors	TIER IIC	Clinical Trial Phase I/II	Actionability only by CGP
BALLETT_380	Urothelial Carcinoma	PTCH1	Variant	Sonic hedgehog pathway inhibitor	TIER IIC	Clinical Trial Phase I/II	Actionability only by CGP
BALLETT_380	Urothelial Carcinoma	TMB-high		Immunotherapy	TIER IB	Clinical Trial Phase I/II	Actionability only by CGP
BALLETT_381	Breast carcinoma	CDH1	Variant	ROS1 inhibitors	TIER IID	Off-label Use	Actionability only by CGP
BALLETT_382	Colorectal carcinoma	ERBB2	Amplification	HER2 inhibitors	TIER IA	Off-label Use	Actionability only by CGP
BALLETT_382	Colorectal carcinoma	FBXW7	Variant	mTOR inhibitors	TIER IID	Off-label Use	Actionability only by CGP
BALLETT_383	Pancreas cancer	KRAS	Variant	RAS/RAF/MEK/FAK inhibitors; SOS1 inhibitors; SHP2 inhibitors	TIER IID	Clinical Trial Phase I/II	Actionability by ComPerMed
BALLETT_384	Miscellaneous cancer	BAP1	Variant	PARP inhibitors	TIER IID	Clinical Trial Phase I/II	Actionability only by CGP
BALLETT_384	Miscellaneous cancer	CCND1	Amplification	CDK4/6 inhibitors	TIER IID	Clinical Trial Phase I/II	Actionability only by CGP
BALLETT_385	Breast carcinoma	CCNE1	Amplification	CDK2 inhibitors; WEE1 inhibitors	TIER IID	Clinical Trial Phase III	Actionability only by CGP
BALLETT_386	Breast carcinoma	PIK3CA	Variant	PI3K inhibitors	TIER IA	Approved therapy (RIZIV)	Actionability by ComPerMed
BALLETT_386	Breast carcinoma	TMB-high		Immunotherapy	TIER IB	Approved therapy (RIZIV)	Actionability by ComPerMed
BALLETT_387	Breast carcinoma	CDH1	Variant	ROS1 inhibitors	TIER IID	Clinical Trial Phase I/II	Actionability by ComPerMed
BALLETT_387	Breast carcinoma	NF1	Variant	MEK inhibitors	TIER IID	Clinical Trial Phase I/II	Actionability by ComPerMed
BALLETT_387	Breast carcinoma	PIK3CA	Variant	PI3K inhibitors	TIER IB	Clinical Trial Phase I/II	Actionability by ComPerMed
BALLETT_387	Breast carcinoma	TMB-high		Immunotherapy	TIER IB	Clinical Trial Phase I/II	Actionability by ComPerMed
BALLETT_388	Breast carcinoma	AKT1	Variant	AKT inhibitor	TIER IA	Clinical Trial Phase I/II	Actionability by ComPerMed
BALLETT_388	Breast carcinoma	CCND1	Amplification	CDK4/6 inhibitors	TIER IID	Clinical Trial Phase I/II	Actionability by ComPerMed
BALLETT_388	Breast carcinoma	ESR1	Variant	SERD	TIER IA	Clinical Trial Phase I/II	Actionability by ComPerMed
BALLETT_389	Lung cancer	KRAS	Variant	RAS/RAF/MEK/FAK inhibitors; SOS1 inhibitors; SHP2 inhibitors	TIER IID	Clinical Trial Phase I/II	Actionability by ComPerMed
BALLETT_389	Lung cancer	MET	Amplification	MET inhibitors	TIER IB	Clinical Trial Phase I/II	Actionability by ComPerMed
BALLETT_389	Lung cancer	TMB-high		Immunotherapy	TIER IB	Clinical Trial Phase I/II	Actionability by ComPerMed
BALLETT_390	Breast carcinoma	CDH1	Variant	ROS1 inhibitors	TIER IID	Clinical Trial Phase I/II	Actionability by ComPerMed
BALLETT_390	Breast carcinoma	PIK3CA	Variant	PI3K inhibitors	TIER IA	Clinical Trial Phase I/II	Actionability by ComPerMed
BALLETT_390	Breast carcinoma	TMB-high		Immunotherapy	TIER IB	Clinical Trial Phase I/II	Actionability by ComPerMed
BALLETT_391	Lung cancer	KRAS	Variant	RAS/RAF/MEK/FAK inhibitors; SOS1 inhibitors; SHP2 inhibitors	TIER IID	Clinical Trial Phase I/II	Actionability by ComPerMed
BALLETT_392	Lung cancer	CDK12	Variant	PARP inhibitors	TIER IIC	Approved therapy (RIZIV)	Actionability only by CGP
BALLETT_392	Lung cancer	CDK6	Amplification	CDK4/6 inhibitors	TIER IID	Approved therapy (RIZIV)	Actionability only by CGP
BALLETT_392	Lung cancer	SMARCA4	Variant	CDK4/6 inhibitors; EZH2 inhibitors	TIER IID	Approved therapy (RIZIV)	Actionability only by CGP
BALLETT_392	Lung cancer	TMB-high		Immunotherapy	TIER IB	Approved therapy (RIZIV)	Actionability only by CGP
BALLETT_393	Urothelial Carcinoma	ERBB3	Variant	HER inhibitors	TIER IID	Clinical Trial Phase I/II	Actionability only by CGP
BALLETT_393	Urothelial Carcinoma	TMB-high		Immunotherapy	TIER IB	Clinical Trial Phase I/II	Actionability only by CGP
BALLETT_394	Breast carcinoma	CCND1	Amplification	CDK4/6 inhibitors	TIER IID	Clinical Trial Phase I/II	Actionability only by CGP
BALLETT_394	Breast carcinoma	CDH1	Variant	ROS1 inhibitors	TIER IID	Clinical Trial Phase I/II	Actionability only by CGP
BALLETT_394	Breast carcinoma	ERBB3	Variant	HER inhibitors	TIER IID	Clinical Trial Phase I/II	Actionability only by CGP
BALLETT_395	Skin cancer	PIK3CA	Variant	PI3K inhibitors	TIER IID	Clinical Trial Phase I/II	Actionability only by CGP
BALLETT_395	Skin cancer	TMB-high		Immunotherapy	TIER IB	Clinical Trial Phase I/II	Actionability only by CGP
BALLETT_395	Skin cancer	TSC1	Variant	mTOR inhibitors	TIER IIC	Clinical Trial Phase I/II	Actionability only by CGP
BALLETT_396	Colorectal carcinoma	BRAF	Variant	BRAF/EGFR/(MEK) inhibitors	TIER IA	Clinical Trial Phase I/II	Actionability by ComPerMed
BALLETT_396	Colorectal carcinoma	CHEK2	Variant	PARP inhibitors	TIER IIC	Clinical Trial Phase I/II	Actionability by ComPerMed
BALLETT_397	Brain Glioma	EGFR	Amplification	EGFR inhibitors	TIER IID	Clinical Trial Phase I/II	Actionability only by CGP
BALLETT_398	Cholangiocarcinoma	KRAS	Variant	RAS/RAF/MEK/FAK inhibitors; SOS1 inhibitors; SHP2 inhibitors	TIER IID	Clinical Trial Phase I/II	Actionability only by CGP
BALLETT_399	Ovarian carcinoma	TP53	Variant	KIF18A inhibitor	TIER IID	Clinical Trial Phase I/II	Actionability only by CGP
BALLETT_400	Vulva Carcinoma	CCND1	Amplification	CDK4/6 inhibitors	TIER IID	Clinical Trial Phase I/II	Actionability only by CGP
BALLETT_400	Vulva Carcinoma	CDKN2A	Variant	CDK4/6 inhibitors	TIER IID	Clinical Trial Phase I/II	Actionability only by CGP
BALLETT_400	Vulva Carcinoma	SMARCA4	Variant	CDK4/6 inhibitors; EZH2 inhibitors	TIER IID	Clinical Trial Phase I/II	Actionability only by CGP
BALLETT_401	Lung cancer	TMB-high		Immunotherapy	TIER IB	Clinical Trial Phase I/II	Actionability only by CGP
BALLETT_402	Ovarian carcinoma	TP53	Variant	KIF18A inhibitor	TIER IID	Clinical Trial Phase I/II	Actionability only by CGP
BALLETT_403	Lung cancer	ARID1A	Variant	BET inhibitors; EZH2 inhibitors; PARP inhibitors	TIER IID	Clinical Trial Phase I/II	Actionability by ComPerMed
BALLETT_403	Lung cancer	KRAS	Variant	KRAS G12C inhibitors	TIER IA	Clinical Trial Phase I/II	Actionability by ComPerMed
BALLETT_403	Lung cancer	TMB-high		Immunotherapy	TIER IB	Clinical Trial Phase I/II	Actionability by ComPerMed
BALLETT_404	Thyroid carcinoma	KIT	Amplification	TKI imatinib a.o.	TIER IIC	Clinical Trial Phase I/II	Actionability only by CGP
BALLETT_405	Pancreas cancer	CDKN2A	Variant	CDK4/6 inhibitors	TIER IID	Clinical Trial Phase I/II	Actionability by ComPerMed
BALLETT_405	Pancreas cancer	FGFR1	Amplification	FGFR inhibitors	TIER IID	Clinical Trial Phase I/II	Actionability by ComPerMed
BALLETT_405	Pancreas cancer	KRAS	Variant	RAS/RAF/MEK/FAK inhibitors; SOS1 inhibitors; SHP2 inhibitors	TIER IID	Clinical Trial Phase I/II	Actionability by ComPerMed
BALLETT_406	Uveal Melanoma	BAP1	Variant	PARP inhibitors	TIER IID	Clinical Trial Phase I/II	Actionability only by CGP
BALLETT_407	Uveal Melanoma	BAP1	Variant	PARP inhibitors	TIER IID	Clinical Trial Phase I/II	Actionability only by CGP
BALLETT_408	GIST	KIT	Variant	TKI imatinib a.o.	TIER IA	Approved therapy (RIZIV)	Actionability by ComPerMed
BALLETT_409	Breast carcinoma	BRCA2	Variant	PARP inhibitors	TIER IIC	Approved therapy (RIZIV)	Actionability by ComPerMed
BALLETT_409	Breast carcinoma	PIK3CA	Variant	PI3K inhibitors	TIER IA	Approved therapy (RIZIV)	Actionability by ComPerMed
BALLETT_410	Breast carcinoma	CCND1	Amplification	CDK4/6 inhibitors	TIER IID	Clinical Trial Phase I/II	Actionability only by CGP
BALLETT_410	Breast carcinoma	FGFR1	Amplification	FGFR inhibitors	TIER IID	Clinical Trial Phase I/II	Actionability only by CGP
BALLETT_411	Colorectal carcinoma	KRAS	Variant	Anti-EGFR moAb resist	TIER IA	Clinical Trial Phase I/II	Actionability by ComPerMed
BALLETT_411	Colorectal carcinoma	PTEN	Variant	AKT inhibitor; PI3K inhibitor; AKT/RSK/S6K inhibitor	TIER IIC	Clinical Trial Phase I/II	Actionability by ComPerMed
BALLETT_412	Head and Neck carcinoma	PIK3CA	Variant	PI3K inhibitors	TIER IIC	Clinical Trial Phase I/II	Actionability only by CGP
BALLETT_413	Colorectal carcinoma	ATR	Variant	PARP inhibitors; ATR inhibitors	TIER IID	Clinical Trial Phase I/II	Actionability only by CGP
BALLETT_414	Head and Neck carcinoma	CCND1	Amplification	CDK4/6 inhibitors	TIER IID	Clinical Trial Phase I/II	Actionability only by CGP
BALLETT_414	Head and Neck carcinoma	TMB-high		Immunotherapy	TIER IB	Clinical Trial Phase I/II	Actionability only by CGP
BALLETT_415	Breast carcinoma	CCND1	Amplification	CDK4/6 inhibitors	TIER IID	Approved therapy (RIZIV)	Actionability by ComPerMed
BALLETT_415	Breast carcinoma	ESR1	Variant	SERD	TIER IA	Approved therapy (RIZIV)	Actionability by ComPerMed
BALLETT_416	Salivary gland carcinoma	EZH2	Variant	EZH2 inhibitor	TIER IIC	Off-label Use	Actionability only by CGP
BALLETT_416	Salivary gland carcinoma	KRAS	Variant	RAS/RAF/MEK/FAK inhibitors; SOS1 inhibitors; SHP2 inhibitors	TIER IID	Off-label Use	Actionability only by CGP
BALLETT_416	Salivary gland carcinoma	TSC2	Variant	mTOR inhibitors	TIER IIC	Off-label Use	Actionability only by CGP
BALLETT_417	Colorectal carcinoma	ATM	Variant	PARP Inhibitors	TIER IIC	Clinical Trial Phase I/II	Actionability by ComPerMed
BALLETT_417	Colorectal carcinoma	KRAS	Variant	Anti-EGFR moAb resist	TIER IA	Clinical Trial Phase I/II	Actionability by ComPerMed
BALLETT_418	Colorectal carcinoma	CCND1	Amplification	CDK4/6 inhibitors	TIER IID	Medical Need Program	Actionability only by CGP
BALLETT_418	Colorectal carcinoma	FGFR3	Amplification	FGFR inhibitors	TIER IID	Medical Need Program	Actionability only by CGP
BALLETT_419	Breast carcinoma	FGFR1	Variant	FGFR inhibitors	TIER IID	Clinical Trial Phase I/II	Actionability only by CGP
BALLETT_419	Breast carcinoma	PTEN	Variant	AKT inhibitor	TIER IA	Clinical Trial Phase I/II	Actionability only by CGP
BALLETT_420	Breast carcinoma	ERBB2	Variant	HER2 inhibitors	TIER IIC	Clinical Trial Phase I/II	Actionability by ComPerMed
BALLETT_420	Breast carcinoma	ERBB2	Amplification	HER2 inhibitors	TIER IA	Clinical Trial Phase I/II	Actionability by ComPerMed
BALLETT_420	Breast carcinoma	NF1	Variant	MEK inhibitors	TIER IID	Clinical Trial Phase I/II	Actionability by ComPerMed
BALLETT_420	Breast carcinoma	PIK3CA	Variant	PI3K inhibitors	TIER IA	Clinical Trial Phase I/II	Actionability by ComPerMed
BALLETT_421	Lung cancer	BRAF	Variant	BRAF/MEK inhibitors	TIER IA	Medical Need Program	Actionability by ComPerMed
BALLETT_421	Lung cancer	EGFR	Variant	EGFR inhibitors	TIER IA	Medical Need Program	Actionability by ComPerMed
BALLETT_421	Lung cancer	EGFR	Amplification	EGFR inhibitors	TIER IIC	Medical Need Program	Actionability by ComPerMed
BALLETT_422	Sarcoma	ATRX	Variant	PARP inhibitors	TIER IID	Clinical Trial Phase I/II	Actionability only by CGP
BALLETT_423	Ovarian carcinoma	RAD50	Variant	PARP inhibitors	TIER IID	Clinical Trial Phase I/II	Actionability only by CGP
BALLETT_423	Ovarian carcinoma	SMARCA4	Variant	CDK4/6 inhibitors; EZH2 inhibitors	TIER IID	Clinical Trial Phase I/II	Actionability only by CGP
BALLETT_424	Skin cancer	IDH1	Variant	IDH1 inhibitors	TIER IIC	Clinical Trial Phase I/II	Actionability by ComPerMed
BALLETT_424	Skin cancer	NRAS	Variant	MEK inhibitors; RAF inhibitors	TIER IB	Clinical Trial Phase I/II	Actionability by ComPerMed
BALLETT_425	Thyroid carcinoma	RET	Gene fusion	RET inhibitors	TIER IA	Off-label Use	Actionability by ComPerMed
BALLETT_426	Brain Glioma	FGFR3	Gene fusion	FGFR inhibitors	TIER IIC	Medical Need Program	Actionability only by CGP
BALLETT_427	Sarcoma	CDK12	Variant	PARP inhibitors	TIER IIC	Clinical Trial Phase I/II	Actionability only by CGP
BALLETT_427	Sarcoma	RAD54L	Variant	PARP inhibitors	TIER IID	Clinical Trial Phase I/II	Actionability only by CGP
BALLETT_428	Cholangiocarcinoma	IDH1	Variant	IDH1 inhibitors	TIER IA	Clinical Trial Phase I/II	Actionability only by CGP
BALLETT_429	Colorectal carcinoma	ARID1A	Variant	BET inhibitors; EZH2 inhibitors; PARP inhibitors	TIER IID	Clinical Trial Phase I/II	Actionability only by CGP
BALLETT_429	Colorectal carcinoma	PIK3CA	Variant	PI3K inhibitors	TIER IID	Clinical Trial Phase I/II	Actionability only by CGP
BALLETT_430	Miscellaneous cancer	TMB-high		Immunotherapy	TIER IB	Clinical Trial Phase I/II	Actionability only by CGP
BALLETT_431	Colorectal carcinoma	RET	Gene fusion	RET inhibitors	TIER IIC	Clinical Trial Phase I/II	Actionability only by CGP
BALLETT_431	Colorectal carcinoma	TMB-high		Immunotherapy	TIER IB	Clinical Trial Phase I/II	Actionability only by CGP
BALLETT_432	Ovarian carcinoma	HRD positive		PARP inhibitors	TIER IA	Approved therapy (RIZIV)	Actionability only by CGP
BALLETT_432	Ovarian carcinoma	TMB-high		Immunotherapy	TIER IB	Approved therapy (RIZIV)	Actionability only by CGP
BALLETT_433	Breast carcinoma	PTEN	Variant	AKT inhibitor	TIER IA	Clinical Trial Phase I/II	Actionability only by CGP
BALLETT_434	Pancreas cancer	KRAS	Variant	RAS/RAF/MEK/FAK inhibitors; SOS1 inhibitors; SHP2 inhibitors	TIER IID	Clinical Trial Phase I/II	Actionability by ComPerMed
BALLETT_435	Uterus cancer	ARID1A	Variant	BET inhibitors; EZH2 inhibitors; PARP inhibitors	TIER IID	Clinical Trial Phase I/II	Actionability only by CGP
BALLETT_435	Uterus cancer	CCND1	Amplification	CDK4/6 inhibitors	TIER IID	Clinical Trial Phase I/II	Actionability only by CGP
BALLETT_435	Uterus cancer	PIK3CA	Variant	PI3K inhibitors	TIER IIC	Clinical Trial Phase I/II	Actionability only by CGP
BALLETT_436	Brain Glioma	ATRX	Variant	PARP inhibitors	TIER IID	Clinical Trial Phase I/II	Actionability only by CGP
BALLETT_436	Brain Glioma	NF1	Variant	MEK inhibitors	TIER IID	Clinical Trial Phase I/II	Actionability only by CGP
BALLETT_436	Brain Glioma	TMB-high		Immunotherapy	TIER IB	Clinical Trial Phase I/II	Actionability only by CGP
BALLETT_437	Breast carcinoma	NF1	Variant	MEK inhibitors	TIER IID	Clinical Trial Phase I/II	Actionability only by CGP
BALLETT_438	Thymoma	MLH1	Variant	PARP inhibitors	TIER IIC	Approved therapy (RIZIV)	Actionability only by CGP
BALLETT_439	Breast carcinoma	BRCA2	Variant	PARP inhibitors	TIER IA	Clinical Trial Phase I/II	Actionability only by CGP
BALLETT_440	Colorectal carcinoma	CDK12	Variant	PARP inhibitors	TIER IIC	Clinical Trial Phase I/II	Actionability by ComPerMed
BALLETT_440	Colorectal carcinoma	KRAS	Variant	Anti-EGFR moAb resist	TIER IA	Clinical Trial Phase I/II	Actionability by ComPerMed
BALLETT_441	Uterus cancer	PTEN	Variant	AKT inhibitor; PI3K inhibitor; AKT/RSK/S6K inhibitor	TIER IIC	Clinical Trial Phase I/II	Actionability only by CGP
BALLETT_442	Salivary gland carcinoma	PTEN	Variant	AKT inhibitor; PI3K inhibitor; AKT/RSK/S6K inhibitor	TIER IIC	Clinical Trial Phase I/II	Actionability only by CGP
BALLETT_443	Breast carcinoma	PIK3CA	Variant	PI3K inhibitors	TIER IA	Clinical Trial Phase I/II	Actionability by ComPerMed
BALLETT_444	Urothelial Carcinoma	FGFR3	Variant	FGFR inhibitors	TIER IA	Medical Need Program	Actionability only by CGP
BALLETT_444	Urothelial Carcinoma	KDM6A	Variant	EZH2 inhibtors	TIER IID	Medical Need Program	Actionability only by CGP
BALLETT_445	Breast carcinoma	CDH1	Variant	ROS1 inhibitors	TIER IID	Clinical Trial Phase I/II	Actionability by ComPerMed
BALLETT_445	Breast carcinoma	CHEK2	Variant	PARP inhibitors	TIER IIC	Clinical Trial Phase I/II	Actionability by ComPerMed
BALLETT_445	Breast carcinoma	PIK3CA	Variant	PI3K inhibitors	TIER IA	Clinical Trial Phase I/II	Actionability by ComPerMed
BALLETT_446	Esophageal carcinoma	CDK6	Amplification	CDK4/6 inhibitors	TIER IID	Clinical Trial Phase I/II	Actionability only by CGP
BALLETT_447	Cholangiocarcinoma	PALB2	Variant	PARP inhibitors	TIER IIC	Clinical Trial Phase I/II	Actionability only by CGP
BALLETT_448	Skin cancer	NF1	Variant	MEK inhibitors	TIER IID	Clinical Trial Phase I/II	Actionability only by CGP
BALLETT_448	Skin cancer	NF1	Variant	MEK inhibitors	TIER IID	Clinical Trial Phase I/II	Actionability only by CGP
BALLETT_449	Kidney cancer	BAP1	Variant	PARP Inhibitors	TIER IID	Clinical Trial Phase I/II	Actionability only by CGP
BALLETT_449	Kidney cancer	TMB-high		Immunotherapy	TIER IB	Clinical Trial Phase I/II	Actionability only by CGP
BALLETT_449	Kidney cancer	VHL	Variant	HIF1a inhibitor	TIER IID	Clinical Trial Phase I/II	Actionability only by CGP
BALLETT_450	Sarcoma	ATM	Variant	PARP Inhibitors	TIER IIC	Clinical Trial Phase I/II	Actionability only by CGP
BALLETT_451	Pancreas cancer	BRCA2	Variant	PARP inhibitors	TIER IB	Clinical Trial Phase I/II	Actionability by ComPerMed
BALLETT_451	Pancreas cancer	CCND1	Amplification	CDK4/6 inhibitors	TIER IID	Clinical Trial Phase I/II	Actionability by ComPerMed
BALLETT_451	Pancreas cancer	FGFR3	Amplification	FGFR inhibitors	TIER IID	Clinical Trial Phase I/II	Actionability by ComPerMed
BALLETT_452	Lung cancer	ROS1	Gene fusion	ROS1 inhibitors	TIER IA	Clinical Trial Phase I/II	Actionability by ComPerMed
BALLETT_453	Lung cancer	ERBB2	Variant	HER2 inhibitors	TIER IA	Clinical Trial Phase I/II	Actionability by ComPerMed
BALLETT_454	Colorectal carcinoma	CCND1	Amplification	CDK4/6 inhibitors	TIER IID	Clinical Trial Phase I/II	Actionability only by CGP
BALLETT_455	CUP	KRAS	Variant	RAS/RAF/MEK/FAK inhibitors; SOS1 inhibitors; SHP2 inhibitors	TIER IID	Clinical Trial Phase I/II	Actionability only by CGP
BALLETT_457	Sarcoma	BRIP1	Variant	PARP inhibitors	TIER IIC	Clinical Trial Phase I/II	Actionability only by CGP
BALLETT_458	Cervical carcinoma	TMB-high		Immunotherapy	TIER IB	Approved therapy (RIZIV)	Actionability only by CGP
BALLETT_459	Cholangiocarcinoma	CCNE1	Amplification	CDK2 inhibitors; WEE1 inhibitors	TIER IID	Clinical Trial Phase I/II	Actionability only by CGP
BALLETT_459	Cholangiocarcinoma	CDKN2A	Variant	CDK4/6 inhibitors	TIER IID	Clinical Trial Phase I/II	Actionability only by CGP
BALLETT_459	Cholangiocarcinoma	TMB-high		Immunotherapy	TIER IB	Clinical Trial Phase I/II	Actionability only by CGP
BALLETT_460	Cholangiocarcinoma	KRAS	Variant	RAS/RAF/MEK/FAK inhibitors; SOS1 inhibitors; SHP2 inhibitors	TIER IID	Clinical Trial Phase I/II	Actionability only by CGP
BALLETT_461	Lung cancer	KRAS	Variant	RAS/RAF/MEK/FAK inhibitors; SOS1 inhibitors; SHP2 inhibitors	TIER IID	Clinical Trial Phase I/II	Actionability by ComPerMed
BALLETT_462	Head and Neck carcinoma	CCND1	Amplification	CDK4/6 inhibitors	TIER IID	Clinical Trial Phase I/II	Actionability only by CGP
BALLETT_462	Head and Neck carcinoma	FGFR1	Amplification	FGFR inhibitors	TIER IID	Clinical Trial Phase I/II	Actionability only by CGP
BALLETT_462	Head and Neck carcinoma	TMB-high		Immunotherapy	TIER IB	Clinical Trial Phase I/II	Actionability only by CGP
BALLETT_463	Lung cancer	KRAS	Variant	RAS/RAF/MEK/FAK inhibitors; SOS1 inhibitors; SHP2 inhibitors	TIER IID	Clinical Trial Phase I/II	Actionability by ComPerMed
BALLETT_464	Pancreas cancer	CDKN2A	Variant	CDK4/6 inhibitors	TIER IID	Clinical Trial Phase I/II	Actionability by ComPerMed
BALLETT_464	Pancreas cancer	KRAS	Variant	RAS/RAF/MEK/FAK inhibitors; SOS1 inhibitors; SHP2 inhibitors	TIER IID	Clinical Trial Phase I/II	Actionability by ComPerMed
BALLETT_464	Pancreas cancer	TSC2	Variant	mTOR inhibitors	TIER IIC	Clinical Trial Phase I/II	Actionability by ComPerMed
BALLETT_465	Lung cancer	SMARCA4	Variant	CDK4/6 inhibitors; EZH2 inhibitors	TIER IID	Clinical Trial Phase I/II	Actionability only by CGP
BALLETT_465	Lung cancer	TMB-high		Immunotherapy	TIER IB	Clinical Trial Phase I/II	Actionability only by CGP
BALLETT_466	Colorectal carcinoma	KRAS	Variant	Anti-EGFR moAb resist	TIER IA	Clinical Trial Phase I/II	Actionability by ComPerMed
BALLETT_467	Sarcoma	HRD positive		PARP inhibitors	TIER IIC	Clinical Trial Phase I/II	Actionability only by CGP
BALLETT_468	Anal cancer - squamous	PIK3CA	Variant	PI3K inhibitors	TIER IIC	Clinical Trial Phase I/II	Actionability only by CGP
BALLETT_468	Anal cancer - squamous	TMB-high		Immunotherapy	TIER IB	Clinical Trial Phase I/II	Actionability only by CGP
BALLETT_469	Lung cancer	CDK4	Amplification	CDK4/6 inhibitors	TIER IID	Clinical Trial Phase I/II	Actionability only by CGP
BALLETT_469	Lung cancer	EGFR	Amplification	EGFR inhibitors	TIER IID	Clinical Trial Phase I/II	Actionability only by CGP
BALLETT_469	Lung cancer	ERBB3	Amplification	HER inhibitors	TIER IID	Clinical Trial Phase I/II	Actionability only by CGP
BALLETT_469	Lung cancer	TMB-high		Immunotherapy	TIER IB	Clinical Trial Phase I/II	Actionability only by CGP
BALLETT_470	Brain Glioma	PTEN	Variant	AKT inhibitor; PI3K inhibitor; AKT/RSK/S6K inhibitor	TIER IIC	Clinical Trial Phase I/II	Actionability only by CGP
BALLETT_471	Lung cancer	BRIP1	Variant	PARP inhibitors	TIER IIC	Approved therapy (RIZIV)	Actionability only by CGP
BALLETT_471	Lung cancer	TMB-high		Immunotherapy	TIER IB	Approved therapy (RIZIV)	Actionability only by CGP
BALLETT_472	Lung cancer	EGFR	Variant	EGFR inhibitors	TIER IA	Clinical Trial Phase III	Actionability by ComPerMed
BALLETT_473	Brain Glioma	CDK4	Amplification	CDK4/6 inhibitors	TIER IID	Clinical Trial Phase I/II	Actionability only by CGP
BALLETT_473	Brain Glioma	KIT	Amplification	TKI imatinib a.o.	TIER IIC	Clinical Trial Phase I/II	Actionability only by CGP
BALLETT_473	Brain Glioma	MDM2	Amplification	MDM2 Inhibitors	TIER IID	Clinical Trial Phase I/II	Actionability only by CGP
BALLETT_473	Brain Glioma	PDGFRA	Amplification	TKIs imatinib a.o.	TIER IID	Clinical Trial Phase I/II	Actionability only by CGP
BALLETT_474	Cervical carcinoma	CDK6	Amplification	CDK4/6 inhibitors	TIER IID	Clinical Trial Phase I/II	Actionability only by CGP
BALLETT_474	Cervical carcinoma	MET	Amplification	MET inhibitors	TIER IIC	Clinical Trial Phase I/II	Actionability only by CGP
BALLETT_474	Cervical carcinoma	MYC	Amplification	MYC inhibitors	TIER IID	Clinical Trial Phase I/II	Actionability only by CGP
BALLETT_475	Brain Glioma	EGFR	Variant	EGFR inhibitors	TIER IID	Clinical Trial Phase I/II	Actionability only by CGP
BALLETT_476	Pancreas cancer	ATM	Variant	PARP Inhibitors	TIER IIC	Clinical Trial Phase I/II	Actionability only by CGP
BALLETT_477	CUP	EGFR	Amplification	EGFR inhibitors	TIER IID	Clinical Trial Phase I/II	Actionability only by CGP
BALLETT_477	CUP	NF1	Variant	MEK inhibitors	TIER IID	Clinical Trial Phase I/II	Actionability only by CGP
BALLETT_477	CUP	TMB-high		Immunotherapy	TIER IB	Clinical Trial Phase I/II	Actionability only by CGP
BALLETT_478	Breast carcinoma	PIK3CA	Variant	PI3K inhibitors	TIER IA	Clinical Trial Phase I/II	Actionability by ComPerMed
BALLETT_479	Colorectal carcinoma	FBXW7	Variant	mTOR inhibitors	TIER IID	Clinical Trial Phase I/II	Actionability only by CGP
BALLETT_479	Colorectal carcinoma	PIK3CA	Variant	PI3K inhibitors	TIER IIC	Clinical Trial Phase I/II	Actionability only by CGP
BALLETT_479	Colorectal carcinoma	PIK3CA	Amplification	PI3K inhibitors	TIER IID	Clinical Trial Phase I/II	Actionability only by CGP
BALLETT_480	Urothelial Carcinoma	CDK6	Amplification	CDK4/6 inhibitors	TIER IID	Clinical Trial Phase I/II	Actionability only by CGP
BALLETT_481	Breast carcinoma	FGFR1	Amplification	FGFR inhibitors	TIER IID	Clinical Trial Phase I/II	Actionability only by CGP
BALLETT_481	Breast carcinoma	PTEN	Variant	AKT inhibitor	TIER IA	Clinical Trial Phase I/II	Actionability only by CGP
BALLETT_482	Lung cancer	MET	Amplification	MET inhibitors	TIER IB	Clinical Trial Phase I/II	Actionability only by CGP
BALLETT_482	Lung cancer	NF1	Variant	MEK inhibitors	TIER IID	Clinical Trial Phase I/II	Actionability only by CGP
BALLETT_482	Lung cancer	RET	Variant	RET inhibitors	TIER IIC	Clinical Trial Phase I/II	Actionability only by CGP
BALLETT_482	Lung cancer	TMB-high		Immunotherapy	TIER IB	Clinical Trial Phase I/II	Actionability only by CGP
BALLETT_483	Urothelial Carcinoma	NF1	Variant	MEK inhibitors	TIER IID	Approved therapy (RIZIV)	Actionability only by CGP
BALLETT_483	Urothelial Carcinoma	TMB-high		Immunotherapy	TIER IB	Approved therapy (RIZIV)	Actionability only by CGP
BALLETT_484	Lung cancer	BRIP1	Variant	PARP inhibitors	TIER IIC	Approved therapy (RIZIV)	Actionability only by CGP
BALLETT_484	Lung cancer	TMB-high		Immunotherapy	TIER IB	Approved therapy (RIZIV)	Actionability only by CGP
BALLETT_485	Colorectal carcinoma	BRAF	Variant	BRAF/EGFR/(MEK) inhibitors	TIER IA	Clinical Trial Phase I/II	Actionability by ComPerMed
BALLETT_485	Colorectal carcinoma	PIK3CA	Variant	PI3K inhibitors	TIER IIC	Clinical Trial Phase I/II	Actionability by ComPerMed
BALLETT_485	Colorectal carcinoma	TMB-high		Immunotherapy	TIER IB	Clinical Trial Phase I/II	Actionability by ComPerMed
BALLETT_486	Miscellaneous cancer	ERBB3	Variant	HER inhibitors	TIER IID	Clinical Trial Phase I/II	Actionability only by CGP
BALLETT_486	Miscellaneous cancer	KRAS	Variant	RAS/RAF/MEK/FAK inhibitors; SOS1 inhibitors; SHP2 inhibitors	TIER IID	Clinical Trial Phase I/II	Actionability only by CGP
BALLETT_486	Miscellaneous cancer	MSI-high		Immunotherapy	TIER IA	Clinical Trial Phase I/II	Actionability only by CGP
BALLETT_486	Miscellaneous cancer	TMB-high		Immunotherapy	TIER IB	Clinical Trial Phase I/II	Actionability only by CGP
BALLETT_487	Breast carcinoma	BRCA2	Variant	PARP inhibitors	TIER IIC	Approved therapy (RIZIV)	Actionability only by CGP
BALLETT_488	Breast carcinoma	CCND1	Amplification	CDK4/6 inhibitors	TIER IID	Clinical Trial Phase I/II	Actionability only by CGP
BALLETT_489	Urothelial Carcinoma	KDM6A	Variant	EZH2 inhibtors	TIER IID	Approved therapy (RIZIV)	Actionability only by CGP
BALLETT_489	Urothelial Carcinoma	TMB-high		Immunotherapy	TIER IB	Approved therapy (RIZIV)	Actionability only by CGP
BALLETT_490	Pancreas cancer	ARID1A	Variant	BET inhibitors; EZH2 inhibitors; PARP inhibitors	TIER IID	Clinical Trial Phase I/II	Actionability by ComPerMed
BALLETT_490	Pancreas cancer	KRAS	Variant	RAS/RAF/MEK/FAK inhibitors; SOS1 inhibitors; SHP2 inhibitors	TIER IID	Clinical Trial Phase I/II	Actionability by ComPerMed
BALLETT_491	Skin cancer	ATRX	Variant	PARP inhibitors	TIER IID	Clinical Trial Phase I/II	Actionability only by CGP
BALLETT_491	Skin cancer	NTRK3	Gene fusion	TRK inhibitors	TIER IA	Clinical Trial Phase I/II	Actionability only by CGP
BALLETT_492	Miscellaneous cancer	BRCA2	Variant	PARP inhibitors	TIER IIC	Clinical Trial Phase III	Actionability only by CGP
BALLETT_492	Miscellaneous cancer	HRD positive		PARP inhibitors	TIER IIC	Clinical Trial Phase III	Actionability only by CGP
BALLETT_493	Breast carcinoma	AKT1	Variant	AKT inhibitors	TIER IA	Clinical Trial Phase I/II	Actionability only by CGP
BALLETT_494	Skin cancer	NRAS	Variant	MEK inhibitors; RAF inhibitors	TIER IB	Clinical Trial Phase I/II	Actionability by ComPerMed
BALLETT_495	GIST	NF1	Variant	MEK inhibitors	TIER IID	Off-label Use	Actionability only by CGP
BALLETT_496	Kidney cancer	BAP1	Variant	PARP inhibitors	TIER IID	Clinical Trial Phase I/II	Actionability only by CGP
BALLETT_496	Kidney cancer	VHL	Variant	HIF1a inhibitor	TIER IID	Clinical Trial Phase I/II	Actionability only by CGP
BALLETT_497	CUP	CHEK2	Variant	PARP inhibitors	TIER IIC	Approved therapy (RIZIV)	Actionability only by CGP
BALLETT_497	CUP	TMB-high		Immunotherapy	TIER IB	Approved therapy (RIZIV)	Actionability only by CGP
BALLETT_498	Skin cancer	MET	Amplification	MET inhibitors	TIER IIC	Clinical Trial Phase I/II	Actionability by ComPerMed
BALLETT_498	Skin cancer	PTEN	Variant	AKT inhibitor; PI3K inhibitor; AKT/RSK/S6K inhibitor	TIER IIC	Clinical Trial Phase I/II	Actionability by ComPerMed
BALLETT_498	Skin cancer	TMB-high		Immunotherapy	TIER IB	Clinical Trial Phase I/II	Actionability by ComPerMed
BALLETT_499	Pancreas cancer	KRAS	Variant	RAS/RAF/MEK/FAK inhibitors; SOS1 inhibitors; SHP2 inhibitors	TIER IID	Clinical Trial Phase I/II	Actionability by ComPerMed
BALLETT_500	Breast carcinoma	KDM6A	Variant	EZH2 inhibtors	TIER IID	Clinical Trial Phase I/II	Actionability only by CGP
BALLETT_500	Breast carcinoma	TMB-high		Immunotherapy	TIER IB	Clinical Trial Phase I/II	Actionability only by CGP
BALLETT_501	Lung cancer	EGFR	Variant	EGFR inhibitors	TIER IA	Approved therapy (RIZIV)	Actionability by ComPerMed
BALLETT_502	CUP	KRAS	Variant	RAS/RAF/MEK/FAK inhibitors; SOS1 inhibitors; SHP2 inhibitors	TIER IID	Clinical Trial Phase I/II	Actionability only by CGP
BALLETT_502	CUP	PIK3CA	Variant	PI3K inhibitors	TIER IID	Clinical Trial Phase I/II	Actionability only by CGP
BALLETT_503	Breast carcinoma	AKT1	Variant	AKT inhibitor	TIER IA	Clinical Trial Phase III	Actionability by ComPerMed
BALLETT_503	Breast carcinoma	ATM	Variant	PARP Inhibitors	TIER IIC	Clinical Trial Phase III	Actionability by ComPerMed
BALLETT_503	Breast carcinoma	ESR1	Variant	SERD	TIER IA	Clinical Trial Phase III	Actionability by ComPerMed
BALLETT_503	Breast carcinoma	HRD positive		PARP inhibitors	TIER IIC	Clinical Trial Phase III	Actionability by ComPerMed
BALLETT_504	Lung cancer	TMB-high		Immunotherapy	TIER IB	Approved therapy (RIZIV)	Actionability only by CGP
BALLETT_505	Skin cancer	ARID1A	Variant	BET inhibitors; EZH2 inhibitors; PARP inhibitors	TIER IID	Clinical Trial Phase I/II	Actionability only by CGP
BALLETT_505	Skin cancer	ARID1A	Variant	BET inhibitors; EZH2 inhibitors; PARP inhibitors	TIER IID	Clinical Trial Phase I/II	Actionability only by CGP
BALLETT_505	Skin cancer	NF1	Variant	MEK inhibitors	TIER IID	Clinical Trial Phase I/II	Actionability only by CGP
BALLETT_505	Skin cancer	TMB-high		Immunotherapy	TIER IB	Clinical Trial Phase I/II	Actionability only by CGP
BALLETT_506	Urothelial Carcinoma	FGFR3	Variant	FGFR inhibitors	TIER IA	Medical Need Program	Actionability only by CGP
BALLETT_506	Urothelial Carcinoma	NF1	Variant	MEK inhibitors	TIER IID	Medical Need Program	Actionability only by CGP
BALLETT_506	Urothelial Carcinoma	PIK3CA	Variant	PI3K inhibitors	TIER IIC	Medical Need Program	Actionability only by CGP
BALLETT_507	Lung cancer	BRAF	Variant	BRAF inhibitors	TIER IID	Clinical Trial Phase I/II	Actionability only by CGP
BALLETT_508	Sarcoma	BRCA1	Variant	PARP inhibitors	TIER IIC	Clinical Trial Phase I/II	Actionability only by CGP
BALLETT_508	Sarcoma	PIK3CA	Variant	PI3K inhibitors	TIER IIC	Clinical Trial Phase I/II	Actionability only by CGP
BALLETT_509	Lung cancer	CDKN2A	Variant	CDK4/6 inhibitors	TIER IID	Clinical Trial Phase I/II	Actionability only by CGP
BALLETT_509	Lung cancer	MET	Amplification	MET inhibitors	TIER IB	Clinical Trial Phase I/II	Actionability only by CGP
BALLETT_509	Lung cancer	TMB-high		Immunotherapy	TIER IB	Clinical Trial Phase I/II	Actionability only by CGP
BALLETT_510	Lung cancer	KRAS	Variant	RAS/RAF/MEK/FAK inhibitors; SOS1 inhibitors; SHP2 inhibitors	TIER IID	Clinical Trial Phase I/II	Actionability by ComPerMed
BALLETT_511	Colorectal carcinoma	ATRX	Variant	PARP inhibitors	TIER IID	Clinical Trial Phase I/II	Actionability by ComPerMed
BALLETT_511	Colorectal carcinoma	KRAS	Variant	Anti-EGFR moAb resist	TIER IA	Clinical Trial Phase I/II	Actionability by ComPerMed
BALLETT_511	Colorectal carcinoma	PIK3CA	Variant	PI3K inhibitors	TIER IIC	Clinical Trial Phase I/II	Actionability by ComPerMed
BALLETT_512	Breast carcinoma	RAD54L	Variant	PARP inhibitors	TIER IID	Off-label Use	Actionability only by CGP
BALLETT_512	Breast carcinoma	TMB-high		Immunotherapy	TIER IB	Off-label Use	Actionability only by CGP
BALLETT_513	Colorectal carcinoma	KRAS	Variant	Anti-EGFR moAb resist	TIER IA	Clinical Trial Phase I/II	Actionability by ComPerMed
BALLETT_514	Gastric carcinoma	CDK6	Amplification	CDK4/6 inhibitors	TIER IID	Clinical Trial Phase I/II	Actionability only by CGP
BALLETT_514	Gastric carcinoma	MET	Amplification	MET inhibitors	TIER IIC	Clinical Trial Phase I/II	Actionability only by CGP
BALLETT_515	Neuroendocrine tumor	CCND1	Amplification	CDK4/6 inhibitors	TIER IID	Clinical Trial Phase I/II	Actionability only by CGP
BALLETT_516	Skin cancer	CDK4	Amplification	CDK4/6 inhibitors	TIER IID	Clinical Trial Phase I/II	Actionability only by CGP
BALLETT_517	Kidney cancer	NF2	Variant	TEAD inhibitors	TIER IID	Clinical Trial Phase I/II	Actionability only by CGP
BALLETT_518	Neuroendocrine tumor	RET	Gene fusion	RET inhibitors	TIER IIC	Off-label Use	Actionability only by CGP
BALLETT_519	Skin cancer	BRAF	Variant	BRAF/MEK inhibitors	TIER IA	Approved therapy (RIZIV)	Actionability by ComPerMed
BALLETT_520	Pancreas cancer	KRAS	Variant	RAS/RAF/MEK/FAK inhibitors; SOS1 inhibitors; SHP2 inhibitors	TIER IID	Clinical Trial Phase I/II	Actionability by ComPerMed
BALLETT_521	Neuroendocrine tumor	ATM	Variant	PARP Inhibitors	TIER IIC	Clinical Trial Phase I/II	Actionability only by CGP
BALLETT_521	Neuroendocrine tumor	KRAS	Variant	KRAS G12C inhibitors	TIER IIC	Clinical Trial Phase I/II	Actionability only by CGP
BALLETT_521	Neuroendocrine tumor	TMB-high		Immunotherapy	TIER IB	Clinical Trial Phase I/II	Actionability only by CGP
BALLETT_522	Colorectal carcinoma	NBN	Variant	PARP inhibitors	TIER IIC	Clinical Trial Phase I/II	Actionability by ComPerMed
